# Supplementary material for: Wolbachia wAlbB inhibit dengue and Zika infection in the mosquito Aedes aegypti with an Australian background
Source: PLoS Negl Trop Dis. 2022 Oct 13;16(10):e0010786. doi: 10.1371/journal.pntd.0010786 (PMC9562151; doi:10.1371/journal.pntd.0010786)
Supplement: S2 Dataset — CNS-C denotes Individuals from the parental wild type colony, WB2-C denotes individuals from the parental wB2 colony, and WB2-B denotes individuals from the backcrossed strain wB2F4. These data were used to perform ADMIXTURE analysis. (TXT) [file pntd.0010786.s002.txt]

##fileformat=VCFv4.2
##INFO=<ID=NS,Number=1,Type=Integer,Description="Number of Samples With Data">
##INFO=<ID=DP,Number=1,Type=Integer,Description="Total Depth">
##INFO=<ID=RA,Number=1,Type=String,Description="Reference Allele (included since ANGSD places the MAJOR allele under REF)">
##INFO=<ID=AA,Number=1,Type=String,Description="Ancestral Allele">
##INFO=<ID=AF,Number=A,Type=Float,Description="Minor Allele Frequency">
##FORMAT=<ID=GT,Number=1,Type=String,Description="Genotype">
##FORMAT=<ID=DP,Number=1,Type=Integer,Description="Read Depth">
##FORMAT=<ID=AD,Number=.,Type=Integer,Description="Allelic depths for the major and minor alleles in the order listed">
##FORMAT=<ID=GP,Number=G,Type=Float,Description="Genotype Probabilities">
##FORMAT=<ID=PL,Number=G,Type=Float,Description="Phred-scaled Genotype Likelihoods">
##FORMAT=<ID=GL,Number=G,Type=Float,Description="scaled Genotype Likelihoods (loglikeratios to the most likely (in log10))">
#CHROM	POS	ID	REF	ALT	QUAL	FILTER	INFO	FORMAT	CNS-C-091	CNS-C-092	CNS-C-093	CNS-C-094	CNS-C-095	CNS-C-096	CNS-C-097	CNS-C-098	CNS-C-099	CNS-C-100	CNS-C-101	CNS-C-102	CNS-C-103	CNS-C-104	CNS-C-105	WB2-B-061	WB2-B-062	WB2-B-063	WB2-B-064	WB2-B-065	WB2-B-066	WB2-B-067	WB2-B-068	WB2-B-069	WB2-B-070	WB2-B-071	WB2-B-072	WB2-B-073	WB2-B-074	WB2-B-075	WB2-C-076	WB2-C-077	WB2-C-078	WB2-C-079	WB2-C-080	WB2-C-081	WB2-C-082	WB2-C-083	WB2-C-084	WB2-C-085	WB2-C-086	WB2-C-087	WB2-C-088	WB2-C-089	WB2-C-090
NC_035107.1	788519	.	C	A	.	PASS	NS=38;DP=360;AF=0.298842	GT:DP:AD:GP:GL	0/0:15:15,0:0.999974,0.000026,0.000000:0.000000,-4.515507,-12.126267	0/0:12:12,0:0.999792,0.000208,0.000000:0.000000,-3.612406,-11.816467	0/1:15:10,5:0.000007,0.999993,0.000000:-5.220914,0.000000,-8.944683	0/1:12:5,7:0.000000,1.000000,0.000000:-7.839853,0.000000,-5.946911	0/0:11:11,0:0.999584,0.000416,0.000000:0.000000,-3.311372,-11.645394	1/1:7:0,7:0.000000,0.035362,0.964638:-10.121484,-2.107237,0.000000	0/1:13:7,6:0.000000,1.000000,0.000000:-6.813994,0.000000,-7.681466	0/0:12:12,0:0.999792,0.000208,0.000000:0.000000,-3.612406,-11.832009	0/1:13:10,3:0.002187,0.997813,0.000000:-2.728449,0.000000,-8.969158	0/0:8:8,0:0.996682,0.003318,0.000000:0.000000,-2.408271,-10.655859	0/0:11:11,0:0.999584,0.000416,0.000000:0.000000,-3.311372,-11.645394	0/0:10:10,0:0.999168,0.000832,0.000000:0.000000,-3.010338,-11.397652	0/0:8:8,0:0.996682,0.003318,0.000000:0.000000,-2.408271,-10.215889	0/0:8:8,0:0.996682,0.003318,0.000000:0.000000,-2.408271,-10.655859	0/0:10:10,0:0.999168,0.000832,0.000000:0.000000,-3.010338,-11.397652	0/1:9:4,5:0.000000,0.999999,0.000001:-6.600218,0.000000,-5.374803	0/1:7:4,3:0.000049,0.999950,0.000000:-4.375924,0.000000,-5.837026	0/1:8:4,4:0.000003,0.999997,0.000001:-5.612182,0.000000,-5.612182	0/1:9:6,3:0.000169,0.999831,0.000000:-3.840476,0.000000,-7.526475	1/1:9:0,9:0.000000,0.009081,0.990919:-10.822623,-2.709304,0.000000	./.:0:0,0:0.491623,0.419071,0.089306:0.000000,0.000000,0.000000	1/1:7:0,7:0.000000,0.035362,0.964638:-10.121484,-2.107237,0.000000	0/1:8:6,2:0.006195,0.993805,0.000000:-2.274596,0.000000,-7.640971	0/0:7:7,0:0.993385,0.006615,0.000000:0.000000,-2.107237,-10.121484	./.:6:0,6:0.000000,0.068308,0.931692:-9.443844,-1.806203,0.000000	0/0:13:13,0:0.999896,0.000104,0.000000:0.000000,-3.913440,-11.969707	./.:0:0,0:0.491623,0.419071,0.089306:0.000000,0.000000,0.000000	./.:0:0,0:0.491623,0.419071,0.089306:0.000000,0.000000,0.000000	./.:0:0,0:0.491623,0.419071,0.089306:0.000000,0.000000,0.000000	0/1:8:4,4:0.000003,0.999997,0.000001:-5.612182,0.000000,-5.612182	./.:0:0,0:0.491623,0.419071,0.089306:0.000000,0.000000,0.000000	0/1:8:2,6:0.000000,0.998869,0.001131:-7.640971,0.000000,-2.274596	0/0:8:8,0:0.996682,0.003318,0.000000:0.000000,-2.408271,-10.655859	0/1:6:2,4:0.000001,0.999699,0.000300:-6.042860,0.000000,-2.850809	0/1:8:4,4:0.000003,0.999995,0.000002:-5.612182,0.000000,-4.964008	0/0:5:5,0:0.974054,0.025946,0.000000:0.000000,-1.505169,-8.590316	0/0:5:5,0:0.974054,0.025946,0.000000:0.000000,-1.505169,-8.590316	0/0:5:5,0:0.974054,0.025946,0.000000:0.000000,-1.505169,-8.590316	0/1:6:4,2:0.001651,0.998349,0.000000:-2.850809,0.000000,-6.042860	0/0:9:9,0:0.998338,0.001662,0.000000:0.000000,-2.709304,-11.073869	0/0:5:5,0:0.974054,0.025946,0.000000:0.000000,-1.505169,-8.590316	0/0:10:10,0:0.999168,0.000832,0.000000:0.000000,-3.010338,-11.397652	0/0:8:8,0:0.996682,0.003318,0.000000:0.000000,-2.408271,-10.655859	./.:6:0,6:0.000000,0.068308,0.931692:-9.443844,-1.806203,0.000000	0/0:14:14,0:0.999948,0.000052,0.000000:0.000000,-4.214473,-12.056827
NC_035107.1	944802	.	G	A	.	PASS	NS=34;DP=408;AF=0.495779	GT:DP:AD:GP:GL	0/1:7:3,4:0.000000,0.999996,0.000004:-6.875101,0.000000,-5.063258	0/1:10:8,2:0.005094,0.994906,0.000000:-1.997008,0.000000,-12.656920	./.:0:0,0:0.254239,0.499964,0.245797:0.000000,0.000000,0.000000	0/1:12:5,7:0.000000,1.000000,0.000000:-10.521792,0.000000,-6.926396	0/0:6:6,0:0.970191,0.029809,0.000000:0.000000,-1.806203,-11.836176	1/1:8:0,8:0.000000,0.007882,0.992118:-14.485895,-2.408271,0.000000	1/1:19:0,19:0.000000,0.000004,0.999996:-23.228746,-5.719643,0.000000	1/1:11:0,11:0.000000,0.000992,0.999008:-18.357715,-3.311372,0.000000	./.:7:6,1:0.169364,0.830636,0.000000:-0.396892,0.000000,-10.090995	./.:0:0,0:0.254239,0.499964,0.245797:0.000000,0.000000,0.000000	0/0:8:8,0:0.992377,0.007623,0.000000:0.000000,-2.408271,-15.223036	./.:0:0,0:0.254239,0.499964,0.245797:0.000000,0.000000,0.000000	0/1:8:4,4:0.000000,1.000000,0.000000:-6.610031,0.000000,-6.877360	0/1:8:4,4:0.000001,0.999999,0.000000:-5.612182,0.000000,-6.877360	0/0:9:9,0:0.996174,0.003826,0.000000:0.000000,-2.709304,-16.224500	0/1:12:7,5:0.000000,1.000000,0.000000:-7.116620,0.000000,-10.828373	./.:0:0,0:0.254239,0.499964,0.245797:0.000000,0.000000,0.000000	0/1:7:3,4:0.000000,0.999996,0.000004:-7.150320,0.000000,-5.063258	0/1:8:6,2:0.002695,0.997305,0.000000:-2.274596,0.000000,-10.334980	0/1:19:6,13:0.000000,1.000000,0.000000:-16.260796,0.000000,-7.536279	0/1:5:3,2:0.000162,0.999837,0.000001:-3.497592,0.000000,-5.634295	0/1:16:6,10:0.000000,1.000000,0.000000:-13.927253,0.000000,-7.717703	0/1:13:2,11:0.000000,0.962137,0.037863:-14.420282,0.000000,-1.096653	./.:10:9,1:0.618832,0.381168,0.000000:0.000000,-0.504154,-14.249959	0/1:13:4,9:0.000000,0.999998,0.000002:-12.827724,0.000000,-5.465694	0/1:9:7,2:0.005248,0.994752,0.000000:-1.984003,0.000000,-11.426561	0/1:26:19,7:0.000000,1.000000,0.000000:-7.319302,0.000000,-18.481887	0/1:10:4,6:0.000000,0.999999,0.000001:-9.886784,0.000000,-5.527136	0/1:18:15,3:0.007915,0.992085,0.000000:-1.804377,0.000000,-16.793468	0/1:12:4,8:0.000000,0.999999,0.000001:-12.204989,0.000000,-5.751899	0/1:10:6,4:0.000004,0.999996,0.000000:-5.128513,0.000000,-9.253431	./.:0:0,0:0.254239,0.499964,0.245797:0.000000,0.000000,0.000000	0/1:11:7,4:0.000007,0.999993,0.000000:-4.875549,0.000000,-11.162387	0/1:10:6,4:0.000004,0.999996,0.000000:-5.128513,0.000000,-9.886784	0/1:14:9,5:0.000005,0.999995,0.000000:-5.024746,0.000000,-13.179022	0/1:17:14,3:0.012920,0.987080,0.000000:-1.589394,0.000000,-16.610861	./.:0:0,0:0.254239,0.499964,0.245797:0.000000,0.000000,0.000000	0/1:8:6,2:0.002695,0.997305,0.000000:-2.274596,0.000000,-10.334980	0/1:7:5,2:0.001387,0.998613,0.000000:-2.563712,0.000000,-8.828249	1/1:8:0,8:0.000000,0.007882,0.992118:-15.164639,-2.408271,0.000000	0/1:6:4,2:0.000716,0.999284,0.000000:-2.850809,0.000000,-7.416639	./.:17:15,2:0.542447,0.457553,0.000000:0.000000,-0.367613,-17.573240	0/1:9:7,2:0.005248,0.994752,0.000000:-1.984003,0.000000,-11.426561	./.:0:0,0:0.254239,0.499964,0.245797:0.000000,0.000000,0.000000	./.:0:0,0:0.254239,0.499964,0.245797:0.000000,0.000000,0.000000
NC_035107.1	1260447	.	T	G	.	PASS	NS=36;DP=295;AF=0.083433	GT:DP:AD:GP:GL	./.:0:0,0:0.840094,0.152945,0.006961:0.000000,0.000000,0.000000	0/0:7:7,0:0.998580,0.001420,0.000000:0.000000,-2.107237,-10.121484	0/0:11:11,0:0.999911,0.000089,0.000000:0.000000,-3.311372,-11.645394	0/0:12:12,0:0.999956,0.000044,0.000000:0.000000,-3.612406,-11.816467	0/0:6:6,0:0.997164,0.002836,0.000000:0.000000,-1.806203,-9.443844	0/0:9:9,0:0.999645,0.000355,0.000000:0.000000,-2.709304,-11.073869	0/0:10:10,0:0.999822,0.000178,0.000000:0.000000,-3.010338,-11.162100	./.:0:0,0:0.840094,0.152945,0.006961:0.000000,0.000000,0.000000	0/0:8:8,0:0.999289,0.000711,0.000000:0.000000,-2.408271,-10.655859	0/0:8:8,0:0.999289,0.000711,0.000000:0.000000,-2.408271,-10.655859	0/0:7:7,0:0.998580,0.001420,0.000000:0.000000,-2.107237,-10.121484	0/0:5:5,0:0.994343,0.005657,0.000000:0.000000,-1.505169,-8.044582	0/0:8:8,0:0.999289,0.000711,0.000000:0.000000,-2.408271,-10.655859	0/0:10:10,0:0.999822,0.000178,0.000000:0.000000,-3.010338,-11.397652	./.:0:0,0:0.840094,0.152945,0.006961:0.000000,0.000000,0.000000	0/0:6:6,0:0.997164,0.002836,0.000000:0.000000,-1.806203,-8.984982	0/0:5:5,0:0.994343,0.005657,0.000000:0.000000,-1.505169,-8.590316	0/0:11:11,0:0.999911,0.000089,0.000000:0.000000,-3.311372,-11.645394	./.:0:0,0:0.840094,0.152945,0.006961:0.000000,0.000000,0.000000	0/0:5:5,0:0.994343,0.005657,0.000000:0.000000,-1.505169,-8.590316	0/0:8:8,0:0.999289,0.000711,0.000000:0.000000,-2.408271,-10.655859	0/0:20:20,0:1.000000,0.000000,0.000000:0.000000,-6.020676,-12.207490	0/0:9:9,0:0.999645,0.000355,0.000000:0.000000,-2.709304,-11.073869	0/0:5:5,0:0.994343,0.005657,0.000000:0.000000,-1.505169,-8.590316	0/0:5:5,0:0.994343,0.005657,0.000000:0.000000,-1.505169,-8.590316	0/0:12:12,0:0.999956,0.000044,0.000000:0.000000,-3.612406,-11.659292	0/0:9:9,0:0.999645,0.000355,0.000000:0.000000,-2.709304,-11.073869	./.:0:0,0:0.840094,0.152945,0.006961:0.000000,0.000000,0.000000	0/0:6:6,0:0.997164,0.002836,0.000000:0.000000,-1.806203,-9.443844	0/0:7:7,0:0.998580,0.001420,0.000000:0.000000,-2.107237,-10.121484	./.:5:4,1:0.355812,0.644188,0.000000:-0.997587,0.000000,-6.216064	./.:0:0,0:0.840094,0.152945,0.006961:0.000000,0.000000,0.000000	./.:0:0,0:0.840094,0.152945,0.006961:0.000000,0.000000,0.000000	0/1:6:2,4:0.000005,0.999931,0.000064:-6.042860,0.000000,-2.850809	0/0:9:9,0:0.999645,0.000355,0.000000:0.000000,-2.709304,-11.073869	0/1:8:4,4:0.000013,0.999986,0.000000:-5.612182,0.000000,-5.612182	0/0:8:8,0:0.999289,0.000711,0.000000:0.000000,-2.408271,-10.655859	0/0:7:7,0:0.998580,0.001420,0.000000:0.000000,-2.107237,-10.121484	0/0:5:5,0:0.994343,0.005657,0.000000:0.000000,-1.505169,-8.590316	./.:5:4,1:0.355812,0.644188,0.000000:-0.997587,0.000000,-6.157455	0/0:7:7,0:0.998580,0.001420,0.000000:0.000000,-2.107237,-10.121484	0/1:5:3,2:0.004009,0.995990,0.000001:-3.134982,0.000000,-4.880085	0/1:9:3,6:0.000000,0.999993,0.000007:-7.068123,0.000000,-3.840476	0/0:7:7,0:0.998580,0.001420,0.000000:0.000000,-2.107237,-10.121484	0/1:5:2,3:0.000072,0.999894,0.000033:-4.880085,0.000000,-3.134982
NC_035107.1	1415910	.	G	A	.	PASS	NS=35;DP=281;AF=0.104125	GT:DP:AD:GP:GL	0/0:8:8,0:0.999093,0.000907,0.000000:0.000000,-2.408271,-10.655859	0/0:5:5,0:0.992789,0.007211,0.000000:0.000000,-1.505169,-8.590316	./.:0:0,0:0.802593,0.186565,0.010842:0.000000,0.000000,0.000000	0/0:6:6,0:0.996381,0.003619,0.000000:0.000000,-1.806203,-9.443844	0/0:9:9,0:0.999546,0.000454,0.000000:0.000000,-2.709304,-11.073869	0/0:6:6,0:0.996381,0.003619,0.000000:0.000000,-1.806203,-9.443844	0/0:6:6,0:0.996381,0.003619,0.000000:0.000000,-1.806203,-9.443844	0/0:5:5,0:0.992789,0.007211,0.000000:0.000000,-1.505169,-8.590316	0/0:8:8,0:0.999093,0.000907,0.000000:0.000000,-2.408271,-10.655859	0/0:9:9,0:0.999546,0.000454,0.000000:0.000000,-2.709304,-11.073869	0/0:16:16,0:0.999996,0.000004,0.000000:0.000000,-4.816541,-12.180258	./.:0:0,0:0.802593,0.186565,0.010842:0.000000,0.000000,0.000000	0/0:9:9,0:0.999546,0.000454,0.000000:0.000000,-2.709304,-11.073869	0/0:8:8,0:0.999093,0.000907,0.000000:0.000000,-2.408271,-10.655859	0/0:7:7,0:0.998187,0.001813,0.000000:0.000000,-2.107237,-10.121484	0/0:9:9,0:0.999546,0.000454,0.000000:0.000000,-2.709304,-10.822623	./.:0:0,0:0.802593,0.186565,0.010842:0.000000,0.000000,0.000000	0/0:7:7,0:0.998187,0.001813,0.000000:0.000000,-2.107237,-10.121484	0/0:5:5,0:0.992789,0.007211,0.000000:0.000000,-1.505169,-8.590316	0/0:7:7,0:0.998187,0.001813,0.000000:0.000000,-2.107237,-10.121484	0/0:6:6,0:0.996381,0.003619,0.000000:0.000000,-1.806203,-9.443844	0/0:7:7,0:0.998187,0.001813,0.000000:0.000000,-2.107237,-10.121484	0/0:6:6,0:0.996381,0.003619,0.000000:0.000000,-1.806203,-9.443844	0/0:10:10,0:0.999773,0.000227,0.000000:0.000000,-3.010338,-11.183932	0/0:6:6,0:0.996381,0.003619,0.000000:0.000000,-1.806203,-8.532401	0/0:7:7,0:0.998187,0.001813,0.000000:0.000000,-2.107237,-10.121484	0/0:5:5,0:0.992789,0.007211,0.000000:0.000000,-1.505169,-8.095053	0/0:10:10,0:0.999773,0.000227,0.000000:0.000000,-3.010338,-11.397652	0/0:6:6,0:0.996381,0.003619,0.000000:0.000000,-1.806203,-9.027449	0/0:7:7,0:0.998187,0.001813,0.000000:0.000000,-2.107237,-10.121484	0/0:9:9,0:0.999546,0.000454,0.000000:0.000000,-2.709304,-11.073869	0/1:8:4,4:0.000011,0.999989,0.000000:-5.612182,0.000000,-5.612182	./.:0:0,0:0.802593,0.186565,0.010842:0.000000,0.000000,0.000000	./.:0:0,0:0.802593,0.186565,0.010842:0.000000,0.000000,0.000000	./.:6:5,1:0.463469,0.536531,0.000000:-0.697239,0.000000,-7.065391	0/1:9:5,4:0.000018,0.999982,0.000000:-5.374803,0.000000,-6.600218	./.:5:0,5:0.000000,0.349686,0.650314:-8.590316,-1.505169,0.000000	./.:0:0,0:0.802593,0.186565,0.010842:0.000000,0.000000,0.000000	0/1:9:5,4:0.000018,0.999982,0.000000:-5.374803,0.000000,-6.600218	0/0:6:6,0:0.996381,0.003619,0.000000:0.000000,-1.806203,-9.443844	./.:5:0,5:0.000000,0.349686,0.650314:-8.590316,-1.505169,0.000000	0/1:8:3,5:0.000008,0.999987,0.000005:-5.704983,0.000000,-4.110785	0/0:9:9,0:0.999546,0.000454,0.000000:0.000000,-2.709304,-11.073869	0/0:7:7,0:0.998187,0.001813,0.000000:0.000000,-2.107237,-10.121484	./.:0:0,0:0.802593,0.186565,0.010842:0.000000,0.000000,0.000000
NC_035107.1	2696120	.	C	A	.	PASS	NS=34;DP=259;AF=0.073989	GT:DP:AD:GP:GL	0/0:6:6,0:0.997509,0.002491,0.000000:0.000000,-1.806203,-9.443844	0/0:11:11,0:0.999922,0.000078,0.000000:0.000000,-3.311372,-11.645394	0/0:8:8,0:0.999376,0.000624,0.000000:0.000000,-2.408271,-10.655859	0/0:8:8,0:0.999376,0.000624,0.000000:0.000000,-2.408271,-10.655859	0/0:5:5,0:0.995031,0.004969,0.000000:0.000000,-1.505169,-8.590316	0/0:10:10,0:0.999844,0.000156,0.000000:0.000000,-3.010338,-11.376451	0/0:15:15,0:0.999995,0.000005,0.000000:0.000000,-4.515507,-12.023336	0/0:9:9,0:0.999688,0.000312,0.000000:0.000000,-2.709304,-11.073869	0/0:7:7,0:0.998753,0.001247,0.000000:0.000000,-2.107237,-10.121484	./.:0:0,0:0.857497,0.137029,0.005474:0.000000,0.000000,0.000000	0/0:8:8,0:0.999376,0.000624,0.000000:0.000000,-2.408271,-10.655859	0/0:6:6,0:0.997509,0.002491,0.000000:0.000000,-1.806203,-8.984982	0/0:5:5,0:0.995031,0.004969,0.000000:0.000000,-1.505169,-8.044582	0/0:6:6,0:0.997509,0.002491,0.000000:0.000000,-1.806203,-9.443844	0/0:8:8,0:0.999376,0.000624,0.000000:0.000000,-2.408271,-10.655859	0/0:8:8,0:0.999376,0.000624,0.000000:0.000000,-2.408271,-10.655859	0/0:6:6,0:0.997509,0.002491,0.000000:0.000000,-1.806203,-9.443844	0/0:6:6,0:0.997509,0.002491,0.000000:0.000000,-1.806203,-8.984982	./.:0:0,0:0.857497,0.137029,0.005474:0.000000,0.000000,0.000000	0/0:11:11,0:0.999922,0.000078,0.000000:0.000000,-3.311372,-11.645394	./.:0:0,0:0.857497,0.137029,0.005474:0.000000,0.000000,0.000000	0/0:8:8,0:0.999376,0.000624,0.000000:0.000000,-2.408271,-10.329154	0/0:7:7,0:0.998753,0.001247,0.000000:0.000000,-2.107237,-9.734813	0/0:6:6,0:0.997509,0.002491,0.000000:0.000000,-1.806203,-9.443844	0/0:8:8,0:0.999376,0.000624,0.000000:0.000000,-2.408271,-10.655859	./.:0:0,0:0.857497,0.137029,0.005474:0.000000,0.000000,0.000000	./.:0:0,0:0.857497,0.137029,0.005474:0.000000,0.000000,0.000000	0/0:6:6,0:0.997509,0.002491,0.000000:0.000000,-1.806203,-9.443844	0/0:5:5,0:0.995031,0.004969,0.000000:0.000000,-1.505169,-8.590316	./.:0:0,0:0.857497,0.137029,0.005474:0.000000,0.000000,0.000000	0/1:9:5,4:0.000026,0.999974,0.000000:-5.374803,0.000000,-6.600218	0/0:8:8,0:0.999376,0.000624,0.000000:0.000000,-2.408271,-10.655859	0/1:7:5,2:0.016802,0.983198,0.000000:-2.563712,0.000000,-6.949327	./.:0:0,0:0.857497,0.137029,0.005474:0.000000,0.000000,0.000000	./.:0:0,0:0.857497,0.137029,0.005474:0.000000,0.000000,0.000000	0/1:7:2,5:0.000001,0.999890,0.000109:-6.949327,0.000000,-2.563712	0/0:5:5,0:0.995031,0.004969,0.000000:0.000000,-1.505169,-8.590316	./.:0:0,0:0.857497,0.137029,0.005474:0.000000,0.000000,0.000000	./.:0:0,0:0.857497,0.137029,0.005474:0.000000,0.000000,0.000000	0/1:8:3,5:0.000001,0.999996,0.000003:-6.788182,0.000000,-4.110785	0/0:9:9,0:0.999688,0.000312,0.000000:0.000000,-2.709304,-11.073869	0/0:8:8,0:0.999376,0.000624,0.000000:0.000000,-2.408271,-10.655859	0/1:9:6,3:0.000903,0.999097,0.000000:-3.840476,0.000000,-7.068123	0/0:6:6,0:0.997509,0.002491,0.000000:0.000000,-1.806203,-9.443844	./.:0:0,0:0.857497,0.137029,0.005474:0.000000,0.000000,0.000000
NC_035107.1	2813578	.	G	A	.	PASS	NS=35;DP=274;AF=0.180040	GT:DP:AD:GP:GL	0/0:8:8,0:0.998288,0.001712,0.000000:0.000000,-2.408271,-10.655859	0/0:12:12,0:0.999893,0.000107,0.000000:0.000000,-3.612406,-11.832009	0/0:7:7,0:0.996581,0.003419,0.000000:0.000000,-2.107237,-10.121484	0/0:8:8,0:0.998288,0.001712,0.000000:0.000000,-2.408271,-10.655859	0/0:9:9,0:0.999143,0.000857,0.000000:0.000000,-2.709304,-11.073869	0/0:8:8,0:0.998288,0.001712,0.000000:0.000000,-2.408271,-10.626445	0/0:8:8,0:0.998288,0.001712,0.000000:0.000000,-2.408271,-10.655859	0/0:6:6,0:0.993186,0.006814,0.000000:0.000000,-1.806203,-9.443844	0/0:5:5,0:0.986463,0.013537,0.000000:0.000000,-1.505169,-8.590316	./.:0:0,0:0.672335,0.295251,0.032414:0.000000,0.000000,0.000000	0/0:8:8,0:0.998288,0.001712,0.000000:0.000000,-2.408271,-10.655859	0/0:8:8,0:0.998288,0.001712,0.000000:0.000000,-2.408271,-10.655859	0/0:8:8,0:0.998288,0.001712,0.000000:0.000000,-2.408271,-10.329154	0/0:12:12,0:0.999893,0.000107,0.000000:0.000000,-3.612406,-11.832009	0/0:6:6,0:0.993186,0.006814,0.000000:0.000000,-1.806203,-9.443844	0/0:7:7,0:0.996581,0.003419,0.000000:0.000000,-2.107237,-10.121484	0/0:10:10,0:0.999571,0.000429,0.000000:0.000000,-3.010338,-11.397652	0/0:6:6,0:0.993186,0.006814,0.000000:0.000000,-1.806203,-9.443844	./.:0:0,0:0.672335,0.295251,0.032414:0.000000,0.000000,0.000000	0/0:9:9,0:0.999143,0.000857,0.000000:0.000000,-2.709304,-11.073869	./.:0:0,0:0.672335,0.295251,0.032414:0.000000,0.000000,0.000000	0/0:9:9,0:0.999143,0.000857,0.000000:0.000000,-2.709304,-11.073869	0/0:7:7,0:0.996581,0.003419,0.000000:0.000000,-2.107237,-10.121484	0/0:7:7,0:0.996581,0.003419,0.000000:0.000000,-2.107237,-10.121484	0/1:9:4,5:0.000001,0.999999,0.000000:-6.600218,0.000000,-5.374803	0/0:5:5,0:0.986463,0.013537,0.000000:0.000000,-1.505169,-8.590316	./.:0:0,0:0.672335,0.295251,0.032414:0.000000,0.000000,0.000000	./.:0:0,0:0.672335,0.295251,0.032414:0.000000,0.000000,0.000000	0/0:9:9,0:0.999143,0.000857,0.000000:0.000000,-2.709304,-11.073869	0/0:6:6,0:0.993186,0.006814,0.000000:0.000000,-1.806203,-9.443844	0/1:8:4,4:0.000006,0.999994,0.000000:-5.612182,0.000000,-5.612182	1/1:8:0,8:0.000000,0.034356,0.965644:-10.655859,-2.408271,0.000000	./.:0:0,0:0.672335,0.295251,0.032414:0.000000,0.000000,0.000000	0/1:6:2,4:0.000002,0.999843,0.000155:-6.042860,0.000000,-2.850809	0/1:9:4,5:0.000001,0.999999,0.000000:-6.600218,0.000000,-5.374803	0/1:6:4,2:0.003200,0.996800,0.000000:-2.850809,0.000000,-6.042860	./.:0:0,0:0.672335,0.295251,0.032414:0.000000,0.000000,0.000000	1/1:8:0,8:0.000000,0.034356,0.965644:-10.655859,-2.408271,0.000000	./.:7:0,7:0.000000,0.066430,0.933570:-10.121484,-2.107237,0.000000	0/0:7:7,0:0.996581,0.003419,0.000000:0.000000,-2.107237,-9.734813	0/1:8:4,4:0.000006,0.999994,0.000000:-5.612182,0.000000,-5.612182	./.:0:0,0:0.672335,0.295251,0.032414:0.000000,0.000000,0.000000	0/0:5:5,0:0.986463,0.013537,0.000000:0.000000,-1.505169,-8.590316	0/1:5:2,3:0.000030,0.999890,0.000080:-4.880085,0.000000,-3.134982	./.:0:0,0:0.672335,0.295251,0.032414:0.000000,0.000000,0.000000
NC_035107.1	3151083	.	C	T	.	PASS	NS=34;DP=262;AF=0.316637	GT:DP:AD:GP:GL	0/1:9:5,4:0.000005,0.999995,0.000000:-5.374803,0.000000,-6.600218	0/1:5:3,2:0.000790,0.999207,0.000003:-3.134982,0.000000,-4.880085	0/0:9:9,0:0.998193,0.001807,0.000000:0.000000,-2.709304,-11.073869	0/0:6:6,0:0.985728,0.014272,0.000000:0.000000,-1.806203,-9.443844	0/0:6:6,0:0.985728,0.014272,0.000000:0.000000,-1.806203,-9.443844	0/0:7:7,0:0.992813,0.007187,0.000000:0.000000,-2.107237,-10.121484	0/0:14:14,0:0.999943,0.000057,0.000000:0.000000,-4.214473,-12.068471	0/0:9:9,0:0.998193,0.001807,0.000000:0.000000,-2.709304,-11.073869	0/1:6:3,3:0.000149,0.999846,0.000005:-3.861100,0.000000,-4.633696	0/0:8:8,0:0.996393,0.003607,0.000000:0.000000,-2.408271,-10.329154	0/1:10:3,7:0.000000,0.999937,0.000063:-8.086326,0.000000,-3.566337	0/1:6:3,3:0.000025,0.999970,0.000005:-4.633696,0.000000,-4.633696	0/1:9:4,5:0.000000,0.999999,0.000001:-6.600218,0.000000,-5.374803	0/1:5:3,2:0.000790,0.999207,0.000003:-3.134982,0.000000,-4.880085	0/1:6:1,5:0.000000,0.955548,0.044452:-7.065391,0.000000,-0.697239	0/1:7:2,5:0.000000,0.999368,0.000632:-6.949327,0.000000,-2.563712	./.:0:0,0:0.466984,0.432756,0.100259:0.000000,0.000000,0.000000	./.:0:0,0:0.466984,0.432756,0.100259:0.000000,0.000000,0.000000	0/1:6:3,3:0.000025,0.999970,0.000005:-4.633696,0.000000,-4.633696	0/0:7:7,0:0.992813,0.007187,0.000000:0.000000,-2.107237,-10.121484	./.:0:0,0:0.466984,0.432756,0.100259:0.000000,0.000000,0.000000	0/0:10:10,0:0.999096,0.000904,0.000000:0.000000,-3.010338,-11.397652	./.:0:0,0:0.466984,0.432756,0.100259:0.000000,0.000000,0.000000	./.:0:0,0:0.466984,0.432756,0.100259:0.000000,0.000000,0.000000	0/0:10:10,0:0.999096,0.000904,0.000000:0.000000,-3.010338,-11.397652	1/1:7:0,7:0.000000,0.032620,0.967380:-10.121484,-2.107237,0.000000	0/1:7:5,2:0.002938,0.997062,0.000000:-2.563712,0.000000,-6.949327	0/1:5:1,4:0.000001,0.977233,0.022766:-6.216064,0.000000,-0.997587	0/1:9:3,6:0.000000,0.999967,0.000033:-7.526475,0.000000,-3.840476	./.:0:0,0:0.466984,0.432756,0.100259:0.000000,0.000000,0.000000	./.:0:0,0:0.466984,0.432756,0.100259:0.000000,0.000000,0.000000	0/0:6:6,0:0.985728,0.014272,0.000000:0.000000,-1.806203,-9.443844	./.:5:4,1:0.097889,0.902111,0.000000:-0.997587,0.000000,-6.216064	./.:0:0,0:0.466984,0.432756,0.100259:0.000000,0.000000,0.000000	0/1:5:3,2:0.000790,0.999207,0.000003:-3.134982,0.000000,-4.880085	0/1:6:1,5:0.000000,0.955548,0.044452:-7.065391,0.000000,-0.697239	./.:0:0,0:0.466984,0.432756,0.100259:0.000000,0.000000,0.000000	0/0:9:9,0:0.998193,0.001807,0.000000:0.000000,-2.709304,-11.073869	0/0:5:5,0:0.971857,0.028143,0.000000:0.000000,-1.505169,-8.044582	0/1:12:8,4:0.000088,0.999912,0.000000:-4.089379,0.000000,-8.101881	0/1:5:3,2:0.000790,0.999192,0.000018:-3.134982,0.000000,-4.106487	0/0:5:5,0:0.971857,0.028143,0.000000:0.000000,-1.505169,-8.590316	0/1:9:6,3:0.000156,0.999844,0.000000:-3.840476,0.000000,-7.526475	0/1:5:2,3:0.000014,0.999816,0.000170:-4.880085,0.000000,-3.134982	./.:7:6,1:0.302008,0.697992,0.000000:-0.396892,0.000000,-7.698574
NC_035107.1	3336786	.	C	T	.	PASS	NS=34;DP=274;AF=0.263838	GT:DP:AD:GP:GL	0/0:5:5,0:0.978092,0.021908,0.000000:0.000000,-1.505169,-8.590316	0/0:7:7,0:0.994432,0.005568,0.000000:0.000000,-2.107237,-10.121484	0/0:9:9,0:0.998602,0.001398,0.000000:0.000000,-2.709304,-11.048943	0/1:6:2,4:0.000001,0.999746,0.000253:-6.042860,0.000000,-2.850809	0/0:10:10,0:0.999301,0.000699,0.000000:0.000000,-3.010338,-11.183932	0/1:9:4,5:0.000000,0.999999,0.000001:-6.600218,0.000000,-5.374803	0/1:9:5,4:0.000006,0.999994,0.000000:-5.374803,0.000000,-6.600218	0/0:11:11,0:0.999650,0.000350,0.000000:0.000000,-3.311372,-11.645394	0/0:6:6,0:0.988925,0.011075,0.000000:0.000000,-1.806203,-9.443844	0/0:7:7,0:0.994432,0.005568,0.000000:0.000000,-2.107237,-10.121484	0/1:6:3,3:0.000032,0.999963,0.000004:-4.633696,0.000000,-4.633696	./.:0:0,0:0.541934,0.388455,0.069611:0.000000,0.000000,0.000000	./.:0:0,0:0.541934,0.388455,0.069611:0.000000,0.000000,0.000000	0/0:7:7,0:0.994432,0.005568,0.000000:0.000000,-2.107237,-10.121484	0/1:5:1,4:0.000003,0.982296,0.017701:-5.685959,0.000000,-0.997587	0/0:8:8,0:0.997208,0.002792,0.000000:0.000000,-2.408271,-10.655859	0/0:7:7,0:0.994432,0.005568,0.000000:0.000000,-2.107237,-10.121484	0/0:6:6,0:0.988925,0.011075,0.000000:0.000000,-1.806203,-9.027449	0/1:6:3,3:0.000032,0.999963,0.000004:-4.633696,0.000000,-4.633696	0/0:7:7,0:0.994432,0.005568,0.000000:0.000000,-2.107237,-10.121484	./.:0:0,0:0.541934,0.388455,0.069611:0.000000,0.000000,0.000000	0/0:10:10,0:0.999301,0.000699,0.000000:0.000000,-3.010338,-11.397652	0/0:6:6,0:0.988925,0.011075,0.000000:0.000000,-1.806203,-9.443844	0/0:5:5,0:0.978092,0.021908,0.000000:0.000000,-1.505169,-8.095053	0/1:8:4,4:0.000003,0.999996,0.000000:-5.612182,0.000000,-5.612182	0/0:8:8,0:0.997208,0.002792,0.000000:0.000000,-2.408271,-10.655859	0/0:9:9,0:0.998602,0.001398,0.000000:0.000000,-2.709304,-11.073869	0/0:5:5,0:0.978092,0.021908,0.000000:0.000000,-1.505169,-8.590316	0/0:5:5,0:0.978092,0.021908,0.000000:0.000000,-1.505169,-8.095053	0/0:5:5,0:0.978092,0.021908,0.000000:0.000000,-1.505169,-8.590316	./.:9:1,8:0.000000,0.777297,0.222703:-8.664644,-0.203805,0.000000	./.:0:0,0:0.541934,0.388455,0.069611:0.000000,0.000000,0.000000	0/1:7:2,5:0.000000,0.999511,0.000489:-6.949327,0.000000,-2.563712	0/1:8:4,4:0.000003,0.999995,0.000002:-5.612182,0.000000,-5.023599	0/1:8:4,4:0.000003,0.999996,0.000000:-5.612182,0.000000,-5.612182	0/1:9:6,3:0.000201,0.999799,0.000000:-3.840476,0.000000,-7.526475	./.:6:0,6:0.000000,0.080197,0.919803:-9.443844,-1.806203,0.000000	./.:0:0,0:0.541934,0.388455,0.069611:0.000000,0.000000,0.000000	./.:5:0,5:0.000000,0.148487,0.851513:-8.590316,-1.505169,0.000000	./.:0:0,0:0.541934,0.388455,0.069611:0.000000,0.000000,0.000000	./.:0:0,0:0.541934,0.388455,0.069611:0.000000,0.000000,0.000000	./.:5:0,5:0.000000,0.148487,0.851513:-8.590316,-1.505169,0.000000	0/0:6:6,0:0.988925,0.011075,0.000000:0.000000,-1.806203,-9.443844	0/1:12:4,8:0.000000,0.999996,0.000004:-8.428302,0.000000,-4.617396	0/1:7:5,2:0.003795,0.996205,0.000000:-2.563712,0.000000,-6.949327
NC_035107.1	3643955	.	G	T	.	PASS	NS=34;DP=438;AF=0.285277	GT:DP:AD:GP:GL	0/0:8:8,0:0.996892,0.003108,0.000000:0.000000,-2.408271,-10.655859	0/0:6:6,0:0.987681,0.012319,0.000000:0.000000,-1.806203,-9.443844	0/0:19:19,0:0.999998,0.000002,0.000000:0.000000,-5.719643,-12.215731	0/0:7:7,0:0.993802,0.006198,0.000000:0.000000,-2.107237,-9.770618	0/0:6:6,0:0.987681,0.012319,0.000000:0.000000,-1.806203,-9.443844	./.:0:0,0:0.510829,0.407788,0.081383:0.000000,0.000000,0.000000	0/0:15:15,0:0.999976,0.000024,0.000000:0.000000,-4.515507,-12.136443	0/0:7:7,0:0.993802,0.006198,0.000000:0.000000,-2.107237,-10.121484	0/0:21:21,0:1.000000,0.000000,0.000000:0.000000,-6.321710,-12.193515	./.:0:0,0:0.510829,0.407788,0.081383:0.000000,0.000000,0.000000	./.:5:0,5:0.000000,0.135381,0.864619:-8.145222,-1.505169,0.000000	0/0:22:22,0:1.000000,0.000000,0.000000:0.000000,-6.622744,-12.125658	0/0:7:7,0:0.993802,0.006198,0.000000:0.000000,-2.107237,-10.121484	0/0:13:13,0:0.999903,0.000097,0.000000:0.000000,-3.913440,-11.834473	./.:0:0,0:0.510829,0.407788,0.081383:0.000000,0.000000,0.000000	./.:19:17,2:0.919428,0.080572,0.000000:0.000000,-0.959495,-9.202624	0/1:9:7,2:0.012830,0.987170,0.000000:-1.984003,0.000000,-8.153669	0/0:12:12,0:0.999805,0.000195,0.000000:0.000000,-3.612406,-11.832009	./.:8:7,1:0.500746,0.499254,0.000000:-0.096544,0.000000,-8.153189	0/0:20:20,0:0.999999,0.000001,0.000000:0.000000,-6.020676,-12.207490	0/0:14:14,0:0.999951,0.000049,0.000000:0.000000,-4.214473,-12.068471	0/0:12:12,0:0.999805,0.000195,0.000000:0.000000,-3.612406,-11.832009	./.:13:11,2:0.161736,0.838264,0.000000:-0.812416,0.000000,-8.957776	0/1:10:6,4:0.000009,0.999991,0.000000:-5.128513,0.000000,-7.377553	0/1:12:9,3:0.001223,0.998777,0.000000:-3.009802,0.000000,-8.784511	0/1:16:7,9:0.000000,1.000000,0.000000:-8.473888,0.000000,-7.122532	0/0:10:10,0:0.999221,0.000779,0.000000:0.000000,-3.010338,-11.397652	0/1:8:6,2:0.035865,0.964135,0.000000:-1.527302,0.000000,-7.224835	0/0:13:12,1:0.969554,0.030446,0.000000:0.000000,-1.405203,-10.092474	0/1:18:14,4:0.001245,0.998755,0.000000:-3.002105,0.000000,-9.145972	0/1:9:5,4:0.000005,0.999995,0.000000:-5.374803,0.000000,-6.600218	1/1:10:0,10:0.000000,0.004869,0.995131:-11.397652,-3.010338,0.000000	0/1:13:7,6:0.000000,1.000000,0.000000:-6.440500,0.000000,-7.681466	0/1:18:13,5:0.000044,0.999956,0.000000:-4.455626,0.000000,-9.251242	0/1:6:2,4:0.000001,0.999718,0.000281:-6.042860,0.000000,-2.850809	0/0:5:5,0:0.975662,0.024338,0.000000:0.000000,-1.505169,-8.590316	./.:0:0,0:0.510829,0.407788,0.081383:0.000000,0.000000,0.000000	1/1:8:0,8:0.000000,0.019196,0.980804:-10.655859,-2.408271,0.000000	./.:6:0,6:0.000000,0.072604,0.927396:-9.443844,-1.806203,0.000000	0/0:7:7,0:0.993802,0.006198,0.000000:0.000000,-2.107237,-10.121484	0/1:9:4,5:0.000000,0.999999,0.000001:-6.600218,0.000000,-5.374803	0/1:11:2,9:0.000000,0.992112,0.007888:-8.533903,0.000000,-1.399672	./.:0:0,0:0.510829,0.407788,0.081383:0.000000,0.000000,0.000000	0/1:6:3,3:0.000029,0.999966,0.000005:-4.633696,0.000000,-4.633696	./.:0:0,0:0.510829,0.407788,0.081383:0.000000,0.000000,0.000000
NC_035107.1	4223717	.	G	T	.	PASS	NS=44;DP=1816;AF=0.156304	GT:DP:AD:GP:GL	0/0:59:51,8:0.999632,0.000368,0.000000:0.000000,-3.002563,-6.029140	0/0:46:46,0:1.000000,0.000000,0.000000:0.000000,-13.847556,-11.988403	0/0:64:64,0:1.000000,0.000000,0.000000:0.000000,-19.266165,-12.445045	0/0:53:50,3:1.000000,0.000000,0.000000:0.000000,-9.628116,-9.750490	0/0:75:69,6:1.000000,0.000000,0.000000:0.000000,-10.446062,-8.237007	0/0:51:51,0:1.000000,0.000000,0.000000:0.000000,-15.352725,-12.086050	0/0:58:58,0:1.000000,0.000000,0.000000:0.000000,-17.459961,-12.260185	0/0:86:74,12:0.999999,0.000001,0.000000:0.000000,-5.626151,-5.899900	0/0:29:29,0:1.000000,0.000000,0.000000:0.000000,-8.729980,-12.031303	0/0:48:47,1:1.000000,0.000000,0.000000:0.000000,-11.917695,-11.019804	0/0:77:77,0:1.000000,0.000000,0.000000:0.000000,-23.179604,-12.906143	0/0:29:26,3:0.995298,0.004702,0.000000:0.000000,-1.894438,-8.316846	0/0:44:44,0:1.000000,0.000000,0.000000:0.000000,-13.245488,-11.906059	0/0:46:46,0:1.000000,0.000000,0.000000:0.000000,-13.847556,-12.019006	0/0:54:48,6:0.999966,0.000034,0.000000:0.000000,-4.039941,-6.708456	0/0:32:32,0:1.000000,0.000000,0.000000:0.000000,-9.633083,-11.974931	0/0:41:41,0:1.000000,0.000000,0.000000:0.000000,-12.342387,-11.939395	0/0:44:42,2:1.000000,0.000000,0.000000:0.000000,-8.401191,-9.857133	0/0:58:52,6:0.999998,0.000002,0.000000:0.000000,-5.174353,-6.905980	0/0:46:46,0:1.000000,0.000000,0.000000:0.000000,-13.847556,-12.025074	0/0:36:36,0:1.000000,0.000000,0.000000:0.000000,-10.837218,-11.921832	0/0:72:67,5:1.000000,0.000000,0.000000:0.000000,-10.824469,-8.387838	0/0:42:38,4:0.999947,0.000053,0.000000:0.000000,-3.843328,-7.763115	0/0:36:36,0:1.000000,0.000000,0.000000:0.000000,-10.837218,-11.953702	0/0:43:43,0:1.000000,0.000000,0.000000:0.000000,-12.944455,-11.956581	0/0:63:63,0:1.000000,0.000000,0.000000:0.000000,-18.965131,-12.448154	0/0:24:24,0:1.000000,0.000000,0.000000:0.000000,-7.224812,-12.034130	0/0:39:37,2:1.000000,0.000000,0.000000:0.000000,-6.909217,-9.686380	0/0:32:32,0:1.000000,0.000000,0.000000:0.000000,-9.633083,-11.948150	0/0:34:31,3:0.999966,0.000034,0.000000:0.000000,-4.038813,-9.184221	./.:25:22,3:0.934925,0.065075,0.000000:0.000000,-0.726174,-8.098650	0/1:27:19,8:0.000007,0.999993,0.000000:-5.594023,0.000000,-9.026718	0/1:22:15,7:0.000004,0.999996,0.000000:-5.796046,0.000000,-9.203356	0/1:17:9,8:0.000000,1.000000,0.000000:-7.421827,0.000000,-8.338681	0/1:18:14,4:0.002679,0.997321,0.000000:-3.002105,0.000000,-9.145972	0/1:27:19,8:0.000007,0.999993,0.000000:-5.594023,0.000000,-9.091359	0/1:24:18,6:0.000177,0.999823,0.000000:-4.182877,0.000000,-8.995973	0/1:30:15,15:0.000000,1.000000,0.000000:-8.892766,0.000000,-8.892766	0/1:28:18,10:0.000000,1.000000,0.000000:-6.895498,0.000000,-9.095637	0/1:16:10,6:0.000002,0.999998,0.000000:-6.153901,0.000000,-8.666237	0/1:33:23,10:0.000005,0.999995,0.000000:-5.711405,0.000000,-8.804483	0/1:18:9,9:0.000000,1.000000,0.000000:-8.189102,0.000000,-8.189102	0/1:21:15,6:0.000031,0.999969,0.000000:-4.945997,0.000000,-9.161225	0/1:24:17,7:0.000013,0.999987,0.000000:-5.318239,0.000000,-9.200082	0/1:25:13,12:0.000000,1.000000,0.000000:-8.404582,0.000000,-8.913263
NC_035107.1	4627890	.	T	C	.	PASS	NS=39;DP=422;AF=0.491884	GT:DP:AD:GP:GL	0/1:10:6,4:0.000015,0.999985,0.000000:-4.540719,0.000000,-6.961679	0/1:14:11,3:0.001848,0.998152,0.000000:-2.445509,0.000000,-9.069031	0/1:14:7,7:0.000000,1.000000,0.000000:-9.100714,0.000000,-7.507062	0/1:9:7,2:0.005330,0.994670,0.000000:-1.984003,0.000000,-7.802966	./.:0:0,0:0.258181,0.499868,0.241950:0.000000,0.000000,0.000000	0/1:14:5,9:0.000000,0.999998,0.000002:-8.436299,0.000000,-5.468337	0/1:15:7,8:0.000000,1.000000,0.000000:-8.052696,0.000000,-6.969760	0/1:9:4,5:0.000000,0.999998,0.000002:-6.600218,0.000000,-5.374803	0/1:7:4,3:0.000022,0.999978,0.000001:-4.375924,0.000000,-5.837026	0/1:6:2,4:0.000000,0.999318,0.000682:-6.042860,0.000000,-2.850809	0/1:5:2,3:0.000001,0.999644,0.000355:-5.634295,0.000000,-3.134982	./.:6:5,1:0.093967,0.906033,0.000000:-0.697239,0.000000,-7.065391	0/1:7:4,3:0.000109,0.999888,0.000003:-3.674924,0.000000,-5.248054	0/1:9:7,2:0.005330,0.994670,0.000000:-1.984003,0.000000,-8.153669	./.:0:0,0:0.258181,0.499868,0.241950:0.000000,0.000000,0.000000	0/1:16:8,8:0.000000,1.000000,0.000000:-7.891427,0.000000,-7.891427	0/1:5:4,1:0.049373,0.950626,0.000000:-0.997587,0.000000,-6.216064	0/1:10:6,4:0.000015,0.999985,0.000000:-4.540719,0.000000,-6.961679	0/1:12:10,2:0.038861,0.961139,0.000000:-1.106341,0.000000,-8.686530	0/1:12:9,3:0.000505,0.999495,0.000000:-3.009802,0.000000,-8.533375	./.:0:0,0:0.258181,0.499868,0.241950:0.000000,0.000000,0.000000	0/1:14:11,3:0.001848,0.998152,0.000000:-2.445509,0.000000,-8.886518	0/1:12:8,4:0.000012,0.999988,0.000000:-4.617396,0.000000,-8.428302	0/1:9:7,2:0.005330,0.994670,0.000000:-1.984003,0.000000,-8.153669	./.:0:0,0:0.258181,0.499868,0.241950:0.000000,0.000000,0.000000	0/1:11:5,6:0.000000,0.999999,0.000001:-6.789556,0.000000,-5.681529	0/1:9:5,4:0.000002,0.999998,0.000000:-5.374803,0.000000,-6.600218	0/1:5:2,3:0.000007,0.999639,0.000355:-4.880085,0.000000,-3.134982	0/1:13:8,5:0.000001,0.999999,0.000000:-5.710699,0.000000,-8.029716	0/1:8:6,2:0.002737,0.997263,0.000000:-2.274596,0.000000,-7.224835	0/1:11:7,4:0.000007,0.999993,0.000000:-4.875549,0.000000,-7.977350	0/1:10:8,2:0.010381,0.989619,0.000000:-1.692283,0.000000,-8.221628	0/1:8:3,5:0.000000,0.999962,0.000038:-6.788182,0.000000,-4.110785	0/1:7:2,5:0.000000,0.998680,0.001320:-6.949327,0.000000,-2.563712	0/1:10:5,5:0.000000,0.999999,0.000001:-6.295988,0.000000,-5.900128	0/1:13:9,4:0.000023,0.999977,0.000000:-4.355089,0.000000,-8.754930	0/1:9:5,4:0.000002,0.999998,0.000000:-5.374803,0.000000,-6.600218	0/1:10:7,3:0.000140,0.999860,0.000000:-3.566337,0.000000,-8.086326	0/1:11:7,4:0.000007,0.999993,0.000000:-4.875549,0.000000,-7.977350	0/1:18:10,8:0.000000,1.000000,0.000000:-7.533803,0.000000,-8.681104	0/1:14:4,10:0.000000,0.999961,0.000039:-8.978023,0.000000,-4.089384	0/1:9:6,3:0.000075,0.999925,0.000000:-3.840476,0.000000,-7.110470	./.:9:8,1:0.452294,0.547706,0.000000:0.000000,-0.203805,-8.664644	0/1:11:7,4:0.000007,0.999993,0.000000:-4.875549,0.000000,-7.977350	0/1:11:5,6:0.000000,1.000000,0.000000:-6.789556,0.000000,-6.175486
NC_035107.1	4809882	.	T	A	.	PASS	NS=34;DP=364;AF=0.374158	GT:DP:AD:GP:GL	0/0:9:9,0:0.997670,0.002330,0.000000:0.000000,-2.709304,-11.073869	0/0:10:10,0:0.998834,0.001166,0.000000:0.000000,-3.010338,-11.397652	0/0:8:8,0:0.995351,0.004649,0.000000:0.000000,-2.408271,-10.655859	0/0:6:6,0:0.981661,0.018339,0.000000:0.000000,-1.806203,-9.443844	0/0:9:9,0:0.997670,0.002330,0.000000:0.000000,-2.709304,-11.073869	0/0:8:8,0:0.995351,0.004649,0.000000:0.000000,-2.408271,-10.655859	0/0:17:17,0:0.999991,0.000009,0.000000:0.000000,-5.117575,-12.205305	0/0:11:11,0:0.999417,0.000583,0.000000:0.000000,-3.311372,-11.645394	0/0:15:15,0:0.999964,0.000036,0.000000:0.000000,-4.515507,-12.136443	0/0:11:11,0:0.999417,0.000583,0.000000:0.000000,-3.311372,-11.645394	0/1:8:5,3:0.000065,0.999935,0.000000:-4.110785,0.000000,-6.788182	0/0:14:14,0:0.999927,0.000073,0.000000:0.000000,-4.214473,-12.068471	0/0:21:21,0:0.999999,0.000001,0.000000:0.000000,-6.321710,-12.193515	0/0:9:9,0:0.997670,0.002330,0.000000:0.000000,-2.709304,-11.073869	./.:0:0,0:0.391678,0.468328,0.139995:0.000000,0.000000,0.000000	0/1:5:3,2:0.000613,0.999384,0.000004:-3.134982,0.000000,-4.880085	0/1:7:2,5:0.000000,0.999184,0.000816:-6.949327,0.000000,-2.563712	0/0:11:11,0:0.999417,0.000583,0.000000:0.000000,-3.311372,-11.645394	0/1:12:4,8:0.000000,0.999993,0.000007:-8.428302,0.000000,-4.617396	0/0:10:10,0:0.998834,0.001166,0.000000:0.000000,-3.010338,-11.205616	0/0:18:18,0:0.999995,0.000005,0.000000:0.000000,-5.418609,-12.215952	0/0:9:9,0:0.997670,0.002330,0.000000:0.000000,-2.709304,-11.073869	./.:0:0,0:0.391678,0.468328,0.139995:0.000000,0.000000,0.000000	./.:6:1,5:0.000000,0.943375,0.056625:-7.065391,0.000000,-0.697239	0/1:11:9,2:0.032246,0.967754,0.000000:-1.399672,0.000000,-8.759606	0/1:11:6,5:0.000001,0.999999,0.000000:-6.175486,0.000000,-7.205299	0/0:13:13,0:0.999854,0.000146,0.000000:0.000000,-3.913440,-11.969707	./.:13:11,2:0.114114,0.885886,0.000000:-0.812416,0.000000,-8.957776	0/1:8:5,3:0.000065,0.999935,0.000000:-4.110785,0.000000,-6.788182	0/1:8:6,2:0.004424,0.995576,0.000000:-2.274596,0.000000,-7.640971	1/1:7:0,7:0.000000,0.025468,0.974532:-10.121484,-2.107237,0.000000	1/1:6:0,6:0.000000,0.049672,0.950328:-9.443844,-1.806203,0.000000	1/1:7:0,7:0.000000,0.025468,0.974532:-10.121484,-2.107237,0.000000	./.:0:0,0:0.391678,0.468328,0.139995:0.000000,0.000000,0.000000	1/1:9:0,9:0.000000,0.006491,0.993509:-11.073869,-2.709304,0.000000	1/1:7:0,7:0.000000,0.025468,0.974532:-10.121484,-2.107237,0.000000	./.:5:0,5:0.000000,0.094643,0.905357:-8.590316,-1.505169,0.000000	./.:0:0,0:0.391678,0.468328,0.139995:0.000000,0.000000,0.000000	./.:0:0,0:0.391678,0.468328,0.139995:0.000000,0.000000,0.000000	./.:0:0,0:0.391678,0.468328,0.139995:0.000000,0.000000,0.000000	1/1:8:0,8:0.000000,0.012898,0.987102:-10.655859,-2.408271,0.000000	1/1:8:0,8:0.000000,0.012898,0.987102:-10.655859,-2.408271,0.000000	./.:0:0,0:0.391678,0.468328,0.139995:0.000000,0.000000,0.000000	1/1:9:0,9:0.000000,0.006491,0.993509:-11.073869,-2.709304,0.000000	./.:0:0,0:0.391678,0.468328,0.139995:0.000000,0.000000,0.000000
NC_035107.1	5324279	.	A	T	.	PASS	NS=37;DP=361;AF=0.106945	GT:DP:AD:GP:GL	0/0:11:11,0:0.999883,0.000117,0.000000:0.000000,-3.311372,-11.645394	./.:0:0,0:0.797547,0.191016,0.011437:0.000000,0.000000,0.000000	0/0:8:8,0:0.999065,0.000935,0.000000:0.000000,-2.408271,-10.359418	0/0:11:11,0:0.999883,0.000117,0.000000:0.000000,-3.311372,-11.645394	0/0:11:11,0:0.999883,0.000117,0.000000:0.000000,-3.311372,-11.462828	0/0:11:11,0:0.999883,0.000117,0.000000:0.000000,-3.311372,-11.627285	0/0:11:11,0:0.999883,0.000117,0.000000:0.000000,-3.311372,-11.645394	0/0:14:14,0:0.999985,0.000015,0.000000:0.000000,-4.214473,-12.068471	0/0:12:12,0:0.999942,0.000058,0.000000:0.000000,-3.612406,-11.832009	0/0:7:7,0:0.998132,0.001868,0.000000:0.000000,-2.107237,-10.121484	0/1:12:7,5:0.000015,0.999985,0.000000:-5.453178,0.000000,-7.839853	0/0:9:9,0:0.999532,0.000468,0.000000:0.000000,-2.709304,-11.073869	0/0:11:11,0:0.999883,0.000117,0.000000:0.000000,-3.311372,-11.645394	0/0:6:6,0:0.996272,0.003728,0.000000:0.000000,-1.806203,-9.443844	0/0:10:10,0:0.999766,0.000234,0.000000:0.000000,-3.010338,-11.183932	0/0:5:5,0:0.992571,0.007429,0.000000:0.000000,-1.505169,-8.590316	./.:0:0,0:0.797547,0.191016,0.011437:0.000000,0.000000,0.000000	0/0:5:5,0:0.992571,0.007429,0.000000:0.000000,-1.505169,-8.590316	0/0:10:10,0:0.999766,0.000234,0.000000:0.000000,-3.010338,-11.183932	0/0:5:5,0:0.992571,0.007429,0.000000:0.000000,-1.505169,-8.590316	0/0:6:6,0:0.996272,0.003728,0.000000:0.000000,-1.806203,-9.443844	0/0:11:11,0:0.999883,0.000117,0.000000:0.000000,-3.311372,-11.645394	0/0:12:12,0:0.999942,0.000058,0.000000:0.000000,-3.612406,-11.832009	./.:0:0,0:0.797547,0.191016,0.011437:0.000000,0.000000,0.000000	0/0:6:6,0:0.996272,0.003728,0.000000:0.000000,-1.806203,-9.443844	0/0:6:6,0:0.996272,0.003728,0.000000:0.000000,-1.806203,-9.027449	0/0:8:8,0:0.999065,0.000935,0.000000:0.000000,-2.408271,-10.655859	./.:0:0,0:0.797547,0.191016,0.011437:0.000000,0.000000,0.000000	./.:0:0,0:0.797547,0.191016,0.011437:0.000000,0.000000,0.000000	0/0:13:13,0:0.999971,0.000029,0.000000:0.000000,-3.913440,-11.834473	0/0:7:7,0:0.998132,0.001868,0.000000:0.000000,-2.107237,-10.121484	0/0:11:10,1:0.963793,0.036207,0.000000:0.000000,-0.804503,-9.540916	0/1:13:6,7:0.000000,1.000000,0.000000:-7.331097,0.000000,-6.398519	./.:0:0,0:0.797547,0.191016,0.011437:0.000000,0.000000,0.000000	0/1:13:10,3:0.037322,0.962678,0.000000:-2.032198,0.000000,-8.755515	0/0:6:6,0:0.996272,0.003728,0.000000:0.000000,-1.806203,-9.027449	0/1:5:3,2:0.003051,0.996949,0.000001:-3.134982,0.000000,-4.880085	./.:12:10,2:0.246334,0.753666,0.000000:-1.106341,0.000000,-8.900200	0/1:15:10,5:0.000025,0.999975,0.000000:-5.220914,0.000000,-8.944683	0/0:11:11,0:0.999883,0.000117,0.000000:0.000000,-3.311372,-11.645394	./.:6:5,1:0.456047,0.543953,0.000000:-0.697239,0.000000,-7.065391	0/1:5:3,2:0.003051,0.996949,0.000001:-3.134982,0.000000,-4.880085	0/0:7:7,0:0.998132,0.001868,0.000000:0.000000,-2.107237,-10.121484	0/1:11:5,6:0.000000,1.000000,0.000000:-7.205299,0.000000,-6.175486	0/0:8:8,0:0.999065,0.000935,0.000000:0.000000,-2.408271,-10.655859
NC_035107.1	5617389	.	T	C	.	PASS	NS=41;DP=639;AF=0.277480	GT:DP:AD:GP:GL	0/0:12:12,0:0.999813,0.000187,0.000000:0.000000,-3.612406,-11.832009	0/1:10:8,2:0.025762,0.974238,0.000000:-1.692283,0.000000,-8.517961	0/0:5:5,0:0.976561,0.023439,0.000000:0.000000,-1.505169,-8.590316	0/1:19:14,5:0.000083,0.999917,0.000000:-4.194564,0.000000,-9.239392	./.:0:0,0:0.522036,0.400969,0.076995:0.000000,0.000000,0.000000	0/1:9:6,3:0.000188,0.999812,0.000000:-3.840476,0.000000,-7.526475	0/1:20:10,10:0.000000,1.000000,0.000000:-8.416449,0.000000,-8.416449	0/0:18:18,0:0.999997,0.000003,0.000000:0.000000,-5.418609,-12.215952	0/1:26:21,5:0.006287,0.993713,0.000000:-2.313421,0.000000,-8.327234	0/0:9:9,0:0.998502,0.001498,0.000000:0.000000,-2.709304,-11.048943	0/0:32:29,3:0.998708,0.001292,0.000000:0.000000,-2.773582,-8.444374	0/1:19:14,5:0.000083,0.999917,0.000000:-4.194564,0.000000,-9.110027	0/1:18:12,6:0.000003,0.999997,0.000000:-5.682955,0.000000,-9.208106	0/1:13:5,8:0.000000,1.000000,0.000000:-8.325885,0.000000,-5.710699	0/1:15:10,5:0.000008,0.999992,0.000000:-5.220914,0.000000,-8.944683	./.:17:15,2:0.752187,0.247813,0.000000:0.000000,-0.367613,-8.989806	0/1:8:6,2:0.006871,0.993129,0.000000:-2.274596,0.000000,-7.640971	0/1:22:16,6:0.000026,0.999974,0.000000:-4.694098,0.000000,-9.102523	0/1:18:12,6:0.000003,0.999997,0.000000:-5.682955,0.000000,-9.208106	0/1:12:3,9:0.000000,0.999812,0.000188:-8.507750,0.000000,-3.009802	0/1:9:7,2:0.013328,0.986672,0.000000:-1.984003,0.000000,-8.153669	0/1:15:8,7:0.000000,1.000000,0.000000:-7.319960,0.000000,-7.726493	0/1:26:19,7:0.000019,0.999981,0.000000:-4.828564,0.000000,-8.993137	0/1:18:8,10:0.000000,1.000000,0.000000:-8.681104,0.000000,-7.533803	0/1:21:15,6:0.000015,0.999985,0.000000:-4.945997,0.000000,-9.150745	0/1:12:4,8:0.000000,0.999995,0.000005:-8.428302,0.000000,-4.617396	0/0:20:18,2:0.959121,0.040879,0.000000:0.000000,-1.255782,-9.278342	0/1:11:6,5:0.000001,0.999999,0.000000:-6.175486,0.000000,-7.205299	0/1:16:11,5:0.000014,0.999986,0.000000:-4.969254,0.000000,-9.115124	0/1:29:23,6:0.001748,0.998252,0.000000:-2.871364,0.000000,-8.073965	0/0:18:18,0:0.999997,0.000003,0.000000:0.000000,-5.418609,-12.215952	0/0:9:9,0:0.998502,0.001498,0.000000:0.000000,-2.709304,-11.073869	0/0:7:7,0:0.994035,0.005965,0.000000:0.000000,-2.107237,-10.121484	0/0:7:7,0:0.994035,0.005965,0.000000:0.000000,-2.107237,-9.734813	./.:0:0,0:0.522036,0.400969,0.076995:0.000000,0.000000,0.000000	0/0:19:19,0:0.999999,0.000001,0.000000:0.000000,-5.719643,-12.144460	0/0:5:5,0:0.976561,0.023439,0.000000:0.000000,-1.505169,-8.541142	0/0:22:22,0:1.000000,0.000000,0.000000:0.000000,-6.622744,-12.120546	0/0:13:13,0:0.999906,0.000094,0.000000:0.000000,-3.913440,-11.969707	./.:0:0,0:0.522036,0.400969,0.076995:0.000000,0.000000,0.000000	0/0:8:8,0:0.997009,0.002991,0.000000:0.000000,-2.408271,-10.329154	0/0:9:9,0:0.998502,0.001498,0.000000:0.000000,-2.709304,-11.073869	0/1:21:15,6:0.000015,0.999985,0.000000:-4.945997,0.000000,-9.150745	0/0:7:7,0:0.994035,0.005965,0.000000:0.000000,-2.107237,-9.734813	0/0:15:15,0:0.999977,0.000023,0.000000:0.000000,-4.515507,-12.136443
NC_035107.1	5918931	.	A	T	.	PASS	NS=34;DP=271;AF=0.386775	GT:DP:AD:GP:GL	0/0:10:10,0:0.998770,0.001230,0.000000:0.000000,-3.010338,-11.397652	./.:0:0,0:0.376045,0.474360,0.149595:0.000000,0.000000,0.000000	1/1:11:0,11:0.000000,0.001546,0.998454:-11.462828,-3.311372,0.000000	0/1:5:2,3:0.000053,0.999716,0.000231:-4.177546,0.000000,-3.134982	0/1:11:7,4:0.000011,0.999989,0.000000:-4.875549,0.000000,-7.977350	./.:0:0,0:0.376045,0.474360,0.149595:0.000000,0.000000,0.000000	0/1:6:2,4:0.000001,0.999555,0.000444:-6.042860,0.000000,-2.850809	0/1:11:5,6:0.000000,1.000000,0.000000:-7.205299,0.000000,-6.077181	1/1:9:0,9:0.000000,0.006155,0.993845:-10.822623,-2.709304,0.000000	./.:5:0,5:0.000000,0.090155,0.909845:-8.590316,-1.505169,0.000000	0/1:11:8,3:0.000407,0.999593,0.000000:-3.289244,0.000000,-8.497297	1/1:6:0,6:0.000000,0.047205,0.952795:-9.443844,-1.806203,0.000000	1/1:7:0,7:0.000000,0.024173,0.975827:-10.121484,-2.107237,0.000000	./.:0:0,0:0.376045,0.474360,0.149595:0.000000,0.000000,0.000000	./.:0:0,0:0.376045,0.474360,0.149595:0.000000,0.000000,0.000000	0/1:5:3,2:0.000581,0.999415,0.000004:-3.134982,0.000000,-4.880085	0/1:7:5,2:0.002160,0.997840,0.000000:-2.563712,0.000000,-6.949327	1/1:8:0,8:0.000000,0.012234,0.987766:-10.655859,-2.408271,0.000000	0/0:8:8,0:0.995097,0.004903,0.000000:0.000000,-2.408271,-10.655859	./.:0:0,0:0.376045,0.474360,0.149595:0.000000,0.000000,0.000000	1/1:6:0,6:0.000000,0.047205,0.952795:-9.027449,-1.806203,0.000000	1/1:8:0,8:0.000000,0.012234,0.987766:-10.359418,-2.408271,0.000000	0/1:6:4,2:0.001116,0.998883,0.000000:-2.850809,0.000000,-6.042860	./.:0:0,0:0.376045,0.474360,0.149595:0.000000,0.000000,0.000000	0/1:6:2,4:0.000001,0.999555,0.000444:-6.042860,0.000000,-2.850809	./.:0:0,0:0.376045,0.474360,0.149595:0.000000,0.000000,0.000000	./.:0:0,0:0.376045,0.474360,0.149595:0.000000,0.000000,0.000000	1/1:7:0,7:0.000000,0.024173,0.975827:-9.770618,-2.107237,0.000000	./.:5:4,1:0.073830,0.926169,0.000000:-0.997587,0.000000,-6.216064	0/0:7:7,0:0.990242,0.009758,0.000000:0.000000,-2.107237,-9.770618	0/0:7:7,0:0.990242,0.009758,0.000000:0.000000,-2.107237,-10.121484	0/0:6:6,0:0.980672,0.019328,0.000000:0.000000,-1.806203,-9.443844	0/0:7:7,0:0.990242,0.009758,0.000000:0.000000,-2.107237,-10.121484	0/0:8:8,0:0.995097,0.004903,0.000000:0.000000,-2.408271,-10.655859	0/0:9:9,0:0.997542,0.002458,0.000000:0.000000,-2.709304,-11.073869	0/0:7:7,0:0.990242,0.009758,0.000000:0.000000,-2.107237,-10.121484	0/0:5:5,0:0.962076,0.037924,0.000000:0.000000,-1.505169,-8.590316	./.:0:0,0:0.376045,0.474360,0.149595:0.000000,0.000000,0.000000	0/0:6:6,0:0.980672,0.019328,0.000000:0.000000,-1.806203,-9.443844	0/0:12:12,0:0.999692,0.000308,0.000000:0.000000,-3.612406,-11.832009	0/0:7:7,0:0.990242,0.009758,0.000000:0.000000,-2.107237,-10.121484	0/0:11:11,0:0.999384,0.000616,0.000000:0.000000,-3.311372,-11.645394	0/0:5:5,0:0.962076,0.037924,0.000000:0.000000,-1.505169,-8.590316	0/0:7:7,0:0.990242,0.009758,0.000000:0.000000,-2.107237,-10.121484	0/0:9:9,0:0.997542,0.002458,0.000000:0.000000,-2.709304,-11.073869
NC_035107.1	6060632	.	C	G	.	PASS	NS=36;DP=306;AF=0.113115	GT:DP:AD:GP:GL	0/0:10:10,0:0.999751,0.000249,0.000000:0.000000,-3.010338,-11.397652	0/0:11:11,0:0.999875,0.000125,0.000000:0.000000,-3.311372,-11.645394	0/0:7:7,0:0.998011,0.001989,0.000000:0.000000,-2.107237,-9.770618	0/0:6:6,0:0.996030,0.003970,0.000000:0.000000,-1.806203,-9.443844	./.:0:0,0:0.786565,0.200640,0.012795:0.000000,0.000000,0.000000	0/0:6:6,0:0.996030,0.003970,0.000000:0.000000,-1.806203,-9.443844	0/0:10:10,0:0.999751,0.000249,0.000000:0.000000,-3.010338,-11.162100	0/0:12:12,0:0.999938,0.000062,0.000000:0.000000,-3.612406,-11.659292	0/0:8:8,0:0.999005,0.000995,0.000000:0.000000,-2.408271,-10.655859	0/0:6:6,0:0.996030,0.003970,0.000000:0.000000,-1.806203,-9.443844	0/0:5:5,0:0.992092,0.007908,0.000000:0.000000,-1.505169,-8.590316	./.:0:0,0:0.786565,0.200640,0.012795:0.000000,0.000000,0.000000	0/0:5:5,0:0.992092,0.007908,0.000000:0.000000,-1.505169,-8.590316	0/0:7:7,0:0.998011,0.001989,0.000000:0.000000,-2.107237,-9.734813	0/0:9:9,0:0.999502,0.000498,0.000000:0.000000,-2.709304,-11.073869	0/0:9:9,0:0.999502,0.000498,0.000000:0.000000,-2.709304,-11.073869	./.:0:0,0:0.786565,0.200640,0.012795:0.000000,0.000000,0.000000	./.:0:0,0:0.786565,0.200640,0.012795:0.000000,0.000000,0.000000	0/0:5:5,0:0.992092,0.007908,0.000000:0.000000,-1.505169,-8.590316	0/0:9:9,0:0.999502,0.000498,0.000000:0.000000,-2.709304,-11.073869	0/0:6:6,0:0.996030,0.003970,0.000000:0.000000,-1.806203,-9.443844	0/0:10:10,0:0.999751,0.000249,0.000000:0.000000,-3.010338,-11.397652	0/0:5:5,0:0.992092,0.007908,0.000000:0.000000,-1.505169,-8.590316	0/0:7:7,0:0.998011,0.001989,0.000000:0.000000,-2.107237,-10.121484	0/0:5:5,0:0.992092,0.007908,0.000000:0.000000,-1.505169,-8.590316	0/0:7:7,0:0.998011,0.001989,0.000000:0.000000,-2.107237,-10.121484	0/0:10:10,0:0.999751,0.000249,0.000000:0.000000,-3.010338,-11.397652	./.:0:0,0:0.786565,0.200640,0.012795:0.000000,0.000000,0.000000	./.:0:0,0:0.786565,0.200640,0.012795:0.000000,0.000000,0.000000	0/0:13:13,0:0.999969,0.000031,0.000000:0.000000,-3.913440,-11.645460	./.:11:9,2:0.135088,0.864912,0.000000:-1.399672,0.000000,-8.759606	0/1:10:4,6:0.000000,0.999999,0.000000:-7.377553,0.000000,-5.128513	0/0:11:11,0:0.999875,0.000125,0.000000:0.000000,-3.311372,-11.645394	0/0:13:13,0:0.999969,0.000031,0.000000:0.000000,-3.913440,-11.820652	0/1:6:4,2:0.005497,0.994503,0.000000:-2.850809,0.000000,-6.042860	0/0:8:8,0:0.999005,0.000995,0.000000:0.000000,-2.408271,-10.655859	0/1:5:2,3:0.000052,0.999902,0.000047:-4.880085,0.000000,-3.134982	0/0:8:8,0:0.999005,0.000995,0.000000:0.000000,-2.408271,-10.655859	0/1:11:4,7:0.000000,0.999999,0.000001:-7.591110,0.000000,-4.875549	./.:0:0,0:0.786565,0.200640,0.012795:0.000000,0.000000,0.000000	0/1:7:3,4:0.000006,0.999992,0.000003:-5.837026,0.000000,-4.375924	0/0:7:7,0:0.998011,0.001989,0.000000:0.000000,-2.107237,-9.734813	0/1:6:4,2:0.005497,0.994503,0.000000:-2.850809,0.000000,-5.393669	./.:5:0,5:0.000000,0.328865,0.671134:-8.044582,-1.505169,0.000000	0/0:9:9,0:0.999502,0.000498,0.000000:0.000000,-2.709304,-10.470332
NC_035107.1	6256483	.	C	G	.	PASS	NS=34;DP=296;AF=0.088883	GT:DP:AD:GP:GL	0/1:15:4,11:0.000000,0.999975,0.000025:-9.115111,0.000000,-3.293748	0/1:8:5,3:0.000397,0.999603,0.000000:-4.110785,0.000000,-6.788182	./.:0:0,0:0.830135,0.161965,0.007900:0.000000,0.000000,0.000000	./.:0:0,0:0.830135,0.161965,0.007900:0.000000,0.000000,0.000000	0/0:8:8,0:0.999238,0.000762,0.000000:0.000000,-2.408271,-10.655859	0/0:8:8,0:0.999238,0.000762,0.000000:0.000000,-2.408271,-10.655859	0/1:14:9,5:0.000017,0.999983,0.000000:-5.468337,0.000000,-8.687361	./.:0:0,0:0.830135,0.161965,0.007900:0.000000,0.000000,0.000000	0/0:12:12,0:0.999952,0.000048,0.000000:0.000000,-3.612406,-11.832009	0/0:10:10,0:0.999810,0.000190,0.000000:0.000000,-3.010338,-11.397652	0/0:9:9,0:0.999619,0.000381,0.000000:0.000000,-2.709304,-10.848111	0/0:8:8,0:0.999238,0.000762,0.000000:0.000000,-2.408271,-10.655859	./.:0:0,0:0.830135,0.161965,0.007900:0.000000,0.000000,0.000000	0/1:7:4,3:0.000216,0.999784,0.000000:-4.375924,0.000000,-5.837026	0/1:9:4,5:0.000001,0.999999,0.000000:-6.600218,0.000000,-5.374803	0/0:6:6,0:0.996961,0.003039,0.000000:0.000000,-1.806203,-9.443844	./.:0:0,0:0.830135,0.161965,0.007900:0.000000,0.000000,0.000000	./.:0:0,0:0.830135,0.161965,0.007900:0.000000,0.000000,0.000000	0/0:10:10,0:0.999810,0.000190,0.000000:0.000000,-3.010338,-11.397652	0/0:5:5,0:0.993940,0.006060,0.000000:0.000000,-1.505169,-8.590316	./.:0:0,0:0.830135,0.161965,0.007900:0.000000,0.000000,0.000000	./.:0:0,0:0.830135,0.161965,0.007900:0.000000,0.000000,0.000000	0/0:8:8,0:0.999238,0.000762,0.000000:0.000000,-2.408271,-10.389484	0/0:6:6,0:0.996961,0.003039,0.000000:0.000000,-1.806203,-9.443844	0/0:8:8,0:0.999238,0.000762,0.000000:0.000000,-2.408271,-10.655859	0/0:6:6,0:0.996961,0.003039,0.000000:0.000000,-1.806203,-9.443844	./.:0:0,0:0.830135,0.161965,0.007900:0.000000,0.000000,0.000000	./.:0:0,0:0.830135,0.161965,0.007900:0.000000,0.000000,0.000000	./.:0:0,0:0.830135,0.161965,0.007900:0.000000,0.000000,0.000000	0/0:12:12,0:0.999952,0.000048,0.000000:0.000000,-3.612406,-11.832009	0/0:12:12,0:0.999952,0.000048,0.000000:0.000000,-3.612406,-11.832009	0/0:11:11,0:0.999905,0.000095,0.000000:0.000000,-3.311372,-11.645394	0/0:7:7,0:0.998478,0.001522,0.000000:0.000000,-2.107237,-9.806193	0/0:10:10,0:0.999810,0.000190,0.000000:0.000000,-3.010338,-11.397652	0/0:7:7,0:0.998478,0.001522,0.000000:0.000000,-2.107237,-10.121484	0/0:10:10,0:0.999810,0.000190,0.000000:0.000000,-3.010338,-11.397652	0/0:7:7,0:0.998478,0.001522,0.000000:0.000000,-2.107237,-10.121484	0/0:5:5,0:0.993940,0.006060,0.000000:0.000000,-1.505169,-8.590316	0/0:9:9,0:0.999619,0.000381,0.000000:0.000000,-2.709304,-10.848111	0/0:8:8,0:0.999238,0.000762,0.000000:0.000000,-2.408271,-10.655859	0/0:8:8,0:0.999238,0.000762,0.000000:0.000000,-2.408271,-10.389484	0/0:15:15,0:0.999994,0.000006,0.000000:0.000000,-4.515507,-12.136443	0/1:8:5,3:0.000397,0.999603,0.000000:-4.110785,0.000000,-6.788182	0/0:5:5,0:0.993940,0.006060,0.000000:0.000000,-1.505169,-8.145222	0/0:5:5,0:0.993940,0.006060,0.000000:0.000000,-1.505169,-8.590316
NC_035107.1	6662510	.	G	A	.	PASS	NS=34;DP=312;AF=0.241960	GT:DP:AD:GP:GL	./.:0:0,0:0.574624,0.366831,0.058545:0.000000,0.000000,0.000000	0/0:12:12,0:0.999844,0.000156,0.000000:0.000000,-3.612406,-11.832009	./.:0:0,0:0.574624,0.366831,0.058545:0.000000,0.000000,0.000000	0/0:9:9,0:0.998755,0.001245,0.000000:0.000000,-2.709304,-11.073869	0/0:8:8,0:0.997513,0.002487,0.000000:0.000000,-2.408271,-10.655859	0/0:11:11,0:0.999688,0.000312,0.000000:0.000000,-3.311372,-11.481355	0/0:7:7,0:0.995038,0.004962,0.000000:0.000000,-2.107237,-9.806193	0/0:15:15,0:0.999981,0.000019,0.000000:0.000000,-4.515507,-12.136443	0/0:8:8,0:0.997513,0.002487,0.000000:0.000000,-2.408271,-10.655859	./.:0:0,0:0.574624,0.366831,0.058545:0.000000,0.000000,0.000000	0/0:11:11,0:0.999688,0.000312,0.000000:0.000000,-3.311372,-11.645394	./.:0:0,0:0.574624,0.366831,0.058545:0.000000,0.000000,0.000000	0/0:5:5,0:0.980442,0.019558,0.000000:0.000000,-1.505169,-8.145222	0/0:6:6,0:0.990124,0.009876,0.000000:0.000000,-1.806203,-9.443844	0/0:7:7,0:0.995038,0.004962,0.000000:0.000000,-2.107237,-10.121484	0/0:7:7,0:0.995038,0.004962,0.000000:0.000000,-2.107237,-10.121484	./.:0:0,0:0.574624,0.366831,0.058545:0.000000,0.000000,0.000000	0/0:9:9,0:0.998755,0.001245,0.000000:0.000000,-2.709304,-11.073869	0/1:8:5,3:0.000517,0.999483,0.000000:-3.480815,0.000000,-6.788182	0/0:5:5,0:0.980442,0.019558,0.000000:0.000000,-1.505169,-8.590316	0/0:7:7,0:0.995038,0.004962,0.000000:0.000000,-2.107237,-10.121484	0/0:14:14,0:0.999961,0.000039,0.000000:0.000000,-4.214473,-12.068471	0/0:5:5,0:0.980442,0.019558,0.000000:0.000000,-1.505169,-8.145222	./.:0:0,0:0.574624,0.366831,0.058545:0.000000,0.000000,0.000000	0/1:10:7,3:0.000425,0.999575,0.000000:-3.566337,0.000000,-8.086326	0/0:11:11,0:0.999688,0.000312,0.000000:0.000000,-3.311372,-11.645394	0/0:6:6,0:0.990124,0.009876,0.000000:0.000000,-1.806203,-9.443844	0/0:9:9,0:0.998755,0.001245,0.000000:0.000000,-2.709304,-11.073869	0/0:7:7,0:0.995038,0.004962,0.000000:0.000000,-2.107237,-10.121484	0/0:10:10,0:0.999377,0.000623,0.000000:0.000000,-3.010338,-11.397652	0/1:9:5,4:0.000007,0.999993,0.000000:-5.374803,0.000000,-6.600218	./.:0:0,0:0.574624,0.366831,0.058545:0.000000,0.000000,0.000000	./.:0:0,0:0.574624,0.366831,0.058545:0.000000,0.000000,0.000000	1/1:8:0,8:0.000000,0.023889,0.976111:-10.655859,-2.408271,0.000000	1/1:9:0,9:0.000000,0.012089,0.987911:-11.073869,-2.709304,0.000000	./.:0:0,0:0.574624,0.366831,0.058545:0.000000,0.000000,0.000000	./.:8:7,1:0.556388,0.443612,0.000000:-0.096544,0.000000,-8.153189	1/1:11:0,11:0.000000,0.003050,0.996950:-11.645394,-3.311372,0.000000	0/1:12:6,6:0.000000,1.000000,0.000000:-7.016098,0.000000,-7.016098	1/1:10:0,10:0.000000,0.006081,0.993919:-11.205616,-3.010338,0.000000	1/1:9:0,9:0.000000,0.012089,0.987911:-11.073869,-2.709304,0.000000	0/1:8:3,5:0.000000,0.999987,0.000012:-6.788182,0.000000,-4.110785	0/0:9:9,0:0.998755,0.001245,0.000000:0.000000,-2.709304,-11.073869	0/0:6:6,0:0.990124,0.009876,0.000000:0.000000,-1.806203,-9.443844	./.:6:0,6:0.000000,0.089169,0.910831:-9.443844,-1.806203,0.000000
NC_035107.1	6953514	.	C	T	.	PASS	NS=42;DP=1086;AF=0.369040	GT:DP:AD:GP:GL	0/1:16:13,3:0.003177,0.996823,0.000000:-2.428516,0.000000,-16.509665	0/1:32:26,6:0.000112,0.999888,0.000000:-3.881121,0.000000,-19.723159	0/1:16:9,7:0.000000,1.000000,0.000000:-9.875391,0.000000,-12.780907	0/0:28:26,2:0.999540,0.000460,0.000000:0.000000,-3.405163,-22.354818	0/1:16:8,8:0.000000,1.000000,0.000000:-11.341223,0.000000,-11.126811	0/1:17:12,5:0.000000,1.000000,0.000000:-6.244998,0.000000,-15.666251	0/1:38:27,11:0.000000,1.000000,0.000000:-9.993198,0.000000,-20.246943	0/0:15:15,0:0.999964,0.000036,0.000000:0.000000,-4.515507,-21.554391	0/0:30:27,3:0.978435,0.021565,0.000000:0.000000,-1.724878,-20.744833	0/0:34:32,2:0.999993,0.000007,0.000000:0.000000,-5.205906,-23.283904	0/0:29:29,0:1.000000,0.000000,0.000000:0.000000,-8.729980,-25.920718	0/1:26:16,10:0.000000,1.000000,0.000000:-11.762516,0.000000,-17.420214	0/1:26:20,6:0.000002,0.999998,0.000000:-5.585946,0.000000,-19.041373	0/1:25:19,6:0.000001,0.999999,0.000000:-5.867665,0.000000,-18.880709	0/1:25:21,4:0.009036,0.990964,0.000000:-1.971993,0.000000,-19.167152	0/0:16:16,0:0.999982,0.000018,0.000000:0.000000,-4.816541,-22.014743	./.:0:0,0:0.398111,0.465699,0.136190:0.000000,0.000000,0.000000	0/1:17:13,4:0.000042,0.999958,0.000000:-4.310461,0.000000,-16.262724	0/1:19:15,4:0.000160,0.999840,0.000000:-3.728491,0.000000,-17.490538	0/1:17:13,4:0.000042,0.999958,0.000000:-4.310461,0.000000,-16.454797	0/1:9:2,7:0.000000,0.998527,0.001473:-11.565469,0.000000,-2.297126	0/1:8:4,4:0.000000,1.000000,0.000000:-6.877360,0.000000,-6.877360	./.:19:17,2:0.812199,0.187801,0.000000:0.000000,-0.704066,-18.556453	0/0:33:30,3:0.997189,0.002811,0.000000:0.000000,-2.617963,-21.414266	0/1:20:12,8:0.000000,1.000000,0.000000:-10.484844,0.000000,-14.926201	0/1:15:9,6:0.000000,1.000000,0.000000:-8.443834,0.000000,-12.985421	0/1:19:10,9:0.000000,1.000000,0.000000:-12.120391,0.000000,-13.345704	0/1:42:32,10:0.000000,1.000000,0.000000:-7.665903,0.000000,-19.916760	0/1:28:21,7:0.000000,1.000000,0.000000:-6.769459,0.000000,-19.154059	0/1:27:23,4:0.034107,0.965893,0.000000:-1.383987,0.000000,-19.376190	0/1:28:22,6:0.000008,0.999992,0.000000:-5.020208,0.000000,-19.545446	0/1:29:19,10:0.000000,1.000000,0.000000:-11.029687,0.000000,-18.725301	0/0:53:47,6:0.992602,0.007398,0.000000:0.000000,-2.195736,-19.481332	0/0:50:44,6:0.988463,0.011537,0.000000:0.000000,-2.000984,-19.727986	./.:33:29,4:0.674776,0.325224,0.000000:0.000000,-0.385079,-19.714265	0/1:37:27,10:0.000000,1.000000,0.000000:-8.403553,0.000000,-20.210931	0/1:31:21,10:0.000000,1.000000,0.000000:-10.529414,0.000000,-19.124821	0/1:9:7,2:0.004294,0.995706,0.000000:-2.297126,0.000000,-11.565469	0/1:28:21,7:0.000000,1.000000,0.000000:-6.687985,0.000000,-18.989969	0/1:21:10,11:0.000000,1.000000,0.000000:-13.396145,0.000000,-12.917860	0/1:27:23,4:0.034107,0.965893,0.000000:-1.383987,0.000000,-19.376190	0/1:22:14,8:0.000000,1.000000,0.000000:-9.978296,0.000000,-16.237469	0/1:29:23,6:0.000016,0.999984,0.000000:-4.736313,0.000000,-19.618784	0/0:9:9,0:0.997721,0.002279,0.000000:0.000000,-2.709304,-16.224500	0/1:18:12,6:0.000000,1.000000,0.000000:-7.809531,0.000000,-14.972927
NC_035107.1	8093837	.	C	T	.	PASS	NS=36;DP=353;AF=0.174080	GT:DP:AD:GP:GL	0/0:14:14,0:0.999974,0.000026,0.000000:0.000000,-4.214473,-12.068471	0/0:15:15,0:0.999987,0.000013,0.000000:0.000000,-4.515507,-12.136443	0/0:8:8,0:0.998356,0.001644,0.000000:0.000000,-2.408271,-10.329154	./.:5:0,5:0.000000,0.228703,0.771297:-8.590316,-1.505169,0.000000	0/0:9:9,0:0.999177,0.000823,0.000000:0.000000,-2.709304,-11.073869	0/1:9:6,3:0.000342,0.999658,0.000000:-3.840476,0.000000,-7.068123	./.:0:0,0:0.682144,0.287552,0.030304:0.000000,0.000000,0.000000	0/1:18:10,8:0.000000,1.000000,0.000000:-7.533803,0.000000,-8.169358	0/1:6:1,5:0.000000,0.979277,0.020723:-7.065391,0.000000,-0.697239	0/0:5:5,0:0.986999,0.013001,0.000000:0.000000,-1.505169,-8.590316	0/1:8:2,6:0.000000,0.999440,0.000560:-7.640971,0.000000,-2.274596	0/1:9:6,3:0.000342,0.999658,0.000000:-3.840476,0.000000,-7.526475	./.:0:0,0:0.682144,0.287552,0.030304:0.000000,0.000000,0.000000	0/0:9:9,0:0.999177,0.000823,0.000000:0.000000,-2.709304,-11.073869	0/0:7:7,0:0.996718,0.003282,0.000000:0.000000,-2.107237,-10.121484	0/1:16:7,9:0.000000,1.000000,0.000000:-8.473888,0.000000,-7.122532	0/0:6:6,0:0.993457,0.006543,0.000000:0.000000,-1.806203,-9.443844	0/1:9:4,5:0.000001,0.999999,0.000000:-6.600218,0.000000,-5.374803	0/0:8:8,0:0.998356,0.001644,0.000000:0.000000,-2.408271,-10.655859	./.:0:0,0:0.682144,0.287552,0.030304:0.000000,0.000000,0.000000	0/1:7:5,2:0.006436,0.993564,0.000000:-2.563712,0.000000,-6.949327	0/1:10:2,8:0.000000,0.997864,0.002136:-8.517961,0.000000,-1.692283	0/0:13:13,0:0.999949,0.000051,0.000000:0.000000,-3.913440,-11.820652	0/0:8:8,0:0.998356,0.001644,0.000000:0.000000,-2.408271,-10.329154	0/0:13:12,1:0.983688,0.016312,0.000000:0.000000,-1.405203,-9.919773	./.:0:0,0:0.682144,0.287552,0.030304:0.000000,0.000000,0.000000	0/1:8:6,2:0.012449,0.987551,0.000000:-2.274596,0.000000,-7.640971	0/1:9:4,5:0.000001,0.999999,0.000000:-6.600218,0.000000,-5.374803	0/0:5:5,0:0.986999,0.013001,0.000000:0.000000,-1.505169,-8.590316	0/0:8:8,0:0.998356,0.001644,0.000000:0.000000,-2.408271,-10.655859	./.:0:0,0:0.682144,0.287552,0.030304:0.000000,0.000000,0.000000	0/0:11:11,0:0.999794,0.000206,0.000000:0.000000,-3.311372,-11.645394	./.:0:0,0:0.682144,0.287552,0.030304:0.000000,0.000000,0.000000	./.:0:0,0:0.682144,0.287552,0.030304:0.000000,0.000000,0.000000	0/0:5:5,0:0.986999,0.013001,0.000000:0.000000,-1.505169,-8.044582	0/0:12:12,0:0.999897,0.000103,0.000000:0.000000,-3.612406,-11.659292	0/0:5:5,0:0.986999,0.013001,0.000000:0.000000,-1.505169,-8.590316	./.:0:0,0:0.682144,0.287552,0.030304:0.000000,0.000000,0.000000	0/0:5:5,0:0.986999,0.013001,0.000000:0.000000,-1.505169,-8.590316	0/0:8:8,0:0.998356,0.001644,0.000000:0.000000,-2.408271,-10.655859	0/0:10:10,0:0.999589,0.000411,0.000000:0.000000,-3.010338,-11.162100	0/0:16:16,0:0.999994,0.000006,0.000000:0.000000,-4.816541,-12.180258	0/0:8:8,0:0.998356,0.001644,0.000000:0.000000,-2.408271,-10.655859	0/0:7:7,0:0.996718,0.003282,0.000000:0.000000,-2.107237,-10.121484	0/0:24:24,0:1.000000,0.000000,0.000000:0.000000,-7.224812,-12.124689
NC_035107.1	8297742	.	A	G	.	PASS	NS=38;DP=316;AF=0.052852	GT:DP:AD:GP:GL	0/0:7:7,0:0.999129,0.000871,0.000000:0.000000,-2.107237,-10.121484	0/0:10:10,0:0.999891,0.000109,0.000000:0.000000,-3.010338,-11.397652	0/0:14:14,0:0.999993,0.000007,0.000000:0.000000,-4.214473,-12.068471	0/0:9:9,0:0.999782,0.000218,0.000000:0.000000,-2.709304,-10.848111	0/0:10:10,0:0.999891,0.000109,0.000000:0.000000,-3.010338,-10.979886	0/0:12:12,0:0.999973,0.000027,0.000000:0.000000,-3.612406,-11.832009	0/0:7:7,0:0.999129,0.000871,0.000000:0.000000,-2.107237,-10.121484	0/0:7:7,0:0.999129,0.000871,0.000000:0.000000,-2.107237,-10.121484	0/0:7:7,0:0.999129,0.000871,0.000000:0.000000,-2.107237,-9.806193	0/0:9:9,0:0.999782,0.000218,0.000000:0.000000,-2.709304,-10.848111	0/0:18:18,0:1.000000,0.000000,0.000000:0.000000,-5.418609,-12.215952	0/0:12:12,0:0.999973,0.000027,0.000000:0.000000,-3.612406,-11.832009	./.:0:0,0:0.897089,0.100117,0.002793:0.000000,0.000000,0.000000	./.:0:0,0:0.897089,0.100117,0.002793:0.000000,0.000000,0.000000	0/0:8:8,0:0.999564,0.000436,0.000000:0.000000,-2.408271,-10.389484	0/0:7:7,0:0.999129,0.000871,0.000000:0.000000,-2.107237,-10.121484	./.:0:0,0:0.897089,0.100117,0.002793:0.000000,0.000000,0.000000	0/0:7:7,0:0.999129,0.000871,0.000000:0.000000,-2.107237,-10.121484	./.:0:0,0:0.897089,0.100117,0.002793:0.000000,0.000000,0.000000	./.:0:0,0:0.897089,0.100117,0.002793:0.000000,0.000000,0.000000	0/0:8:8,0:0.999564,0.000436,0.000000:0.000000,-2.408271,-10.389484	0/0:6:6,0:0.998259,0.001741,0.000000:0.000000,-1.806203,-9.443844	0/1:7:4,3:0.000377,0.999623,0.000000:-4.375924,0.000000,-5.837026	0/1:5:1,4:0.000018,0.997184,0.002798:-5.685959,0.000000,-0.997587	./.:0:0,0:0.897089,0.100117,0.002793:0.000000,0.000000,0.000000	0/1:6:4,2:0.012476,0.987524,0.000000:-2.850809,0.000000,-6.042860	0/0:7:7,0:0.999129,0.000871,0.000000:0.000000,-2.107237,-10.121484	0/0:5:5,0:0.996525,0.003475,0.000000:0.000000,-1.505169,-8.590316	0/1:10:3,7:0.000000,0.999992,0.000008:-7.771222,0.000000,-3.566337	0/0:6:6,0:0.998259,0.001741,0.000000:0.000000,-1.806203,-8.960702	0/0:8:8,0:0.999564,0.000436,0.000000:0.000000,-2.408271,-10.655859	0/0:7:7,0:0.999129,0.000871,0.000000:0.000000,-2.107237,-10.121484	0/0:6:6,0:0.998259,0.001741,0.000000:0.000000,-1.806203,-9.443844	0/0:6:6,0:0.998259,0.001741,0.000000:0.000000,-1.806203,-9.443844	0/0:7:7,0:0.999129,0.000871,0.000000:0.000000,-2.107237,-10.121484	0/0:5:5,0:0.996525,0.003475,0.000000:0.000000,-1.505169,-8.590316	0/0:8:8,0:0.999564,0.000436,0.000000:0.000000,-2.408271,-10.655859	0/0:9:9,0:0.999782,0.000218,0.000000:0.000000,-2.709304,-11.073869	./.:0:0,0:0.897089,0.100117,0.002793:0.000000,0.000000,0.000000	0/0:9:9,0:0.999782,0.000218,0.000000:0.000000,-2.709304,-10.848111	0/0:10:10,0:0.999891,0.000109,0.000000:0.000000,-3.010338,-11.397652	0/0:10:10,0:0.999891,0.000109,0.000000:0.000000,-3.010338,-11.397652	0/0:10:10,0:0.999891,0.000109,0.000000:0.000000,-3.010338,-11.397652	0/0:10:10,0:0.999891,0.000109,0.000000:0.000000,-3.010338,-11.397652	0/0:6:6,0:0.998259,0.001741,0.000000:0.000000,-1.806203,-9.443844
NC_035107.1	8493695	.	T	C	.	PASS	NS=36;DP=364;AF=0.199965	GT:DP:AD:GP:GL	./.:0:0,0:0.640056,0.319958,0.039986:0.000000,0.000000,0.000000	./.:11:9,2:0.073816,0.926184,0.000000:-1.399672,0.000000,-8.759606	0/0:12:12,0:0.999878,0.000122,0.000000:0.000000,-3.612406,-11.832009	0/1:8:5,3:0.000155,0.999845,0.000000:-4.110785,0.000000,-6.788182	0/0:6:6,0:0.992250,0.007750,0.000000:0.000000,-1.806203,-9.443844	0/1:11:5,6:0.000000,1.000000,0.000000:-7.205299,0.000000,-6.175486	./.:0:0,0:0.640056,0.319958,0.039986:0.000000,0.000000,0.000000	0/1:5:3,2:0.001464,0.998534,0.000002:-3.134982,0.000000,-4.880085	0/0:9:9,0:0.999025,0.000975,0.000000:0.000000,-2.709304,-11.073869	./.:0:0,0:0.640056,0.319958,0.039986:0.000000,0.000000,0.000000	0/0:5:5,0:0.984619,0.015381,0.000000:0.000000,-1.505169,-8.590316	0/0:6:6,0:0.992250,0.007750,0.000000:0.000000,-1.806203,-9.443844	0/0:9:9,0:0.999025,0.000975,0.000000:0.000000,-2.709304,-11.073869	./.:0:0,0:0.640056,0.319958,0.039986:0.000000,0.000000,0.000000	0/0:9:9,0:0.999025,0.000975,0.000000:0.000000,-2.709304,-11.073869	./.:9:8,1:0.761812,0.238188,0.000000:0.000000,-0.203805,-8.664644	0/1:7:3,4:0.000003,0.999992,0.000005:-5.837026,0.000000,-4.375924	0/1:9:6,3:0.000289,0.999711,0.000000:-3.840476,0.000000,-7.526475	0/0:10:10,0:0.999512,0.000488,0.000000:0.000000,-3.010338,-11.397652	0/1:9:4,5:0.000001,0.999999,0.000001:-6.600218,0.000000,-5.374803	0/1:14:11,3:0.007121,0.992879,0.000000:-2.445509,0.000000,-9.069031	0/1:10:3,7:0.000000,0.999966,0.000034:-8.086326,0.000000,-3.566337	./.:0:0,0:0.640056,0.319958,0.039986:0.000000,0.000000,0.000000	0/1:13:6,7:0.000000,1.000000,0.000000:-7.681466,0.000000,-6.440500	./.:0:0,0:0.640056,0.319958,0.039986:0.000000,0.000000,0.000000	0/1:6:3,3:0.000046,0.999951,0.000003:-4.633696,0.000000,-4.633696	0/0:8:8,0:0.998051,0.001949,0.000000:0.000000,-2.408271,-10.655859	0/1:8:6,2:0.010518,0.989482,0.000000:-2.274596,0.000000,-7.640971	0/1:7:3,4:0.000003,0.999992,0.000005:-5.837026,0.000000,-4.375924	0/1:9:5,4:0.000008,0.999992,0.000000:-5.374803,0.000000,-6.600218	0/0:11:11,0:0.999756,0.000244,0.000000:0.000000,-3.311372,-11.645394	0/0:11:11,0:0.999756,0.000244,0.000000:0.000000,-3.311372,-11.645394	0/0:9:9,0:0.999025,0.000975,0.000000:0.000000,-2.709304,-11.073869	0/0:14:14,0:0.999969,0.000031,0.000000:0.000000,-4.214473,-11.817558	0/0:11:11,0:0.999756,0.000244,0.000000:0.000000,-3.311372,-11.645394	0/0:18:18,0:0.999998,0.000002,0.000000:0.000000,-5.418609,-12.215952	./.:0:0,0:0.640056,0.319958,0.039986:0.000000,0.000000,0.000000	0/0:11:11,0:0.999756,0.000244,0.000000:0.000000,-3.311372,-11.645394	0/1:14:8,6:0.000001,0.999999,0.000000:-6.601719,0.000000,-8.198804	0/0:12:12,0:0.999878,0.000122,0.000000:0.000000,-3.612406,-11.659292	0/0:11:11,0:0.999756,0.000244,0.000000:0.000000,-3.311372,-11.645394	0/0:8:8,0:0.998051,0.001949,0.000000:0.000000,-2.408271,-10.655859	0/0:6:6,0:0.992250,0.007750,0.000000:0.000000,-1.806203,-9.443844	0/0:7:7,0:0.996110,0.003890,0.000000:0.000000,-2.107237,-10.121484	0/0:11:11,0:0.999756,0.000244,0.000000:0.000000,-3.311372,-11.645394
NC_035107.1	8652322	.	T	C	.	PASS	NS=35;DP=418;AF=0.187707	GT:DP:AD:GP:GL	0/0:7:7,0:0.996403,0.003597,0.000000:0.000000,-2.107237,-9.806193	./.:0:0,0:0.659819,0.304947,0.035234:0.000000,0.000000,0.000000	0/0:14:14,0:0.999972,0.000028,0.000000:0.000000,-4.214473,-11.841478	0/0:9:9,0:0.999098,0.000902,0.000000:0.000000,-2.709304,-11.073869	./.:0:0,0:0.659819,0.304947,0.035234:0.000000,0.000000,0.000000	0/0:6:6,0:0.992831,0.007169,0.000000:0.000000,-1.806203,-9.443844	0/0:16:16,0:0.999993,0.000007,0.000000:0.000000,-4.816541,-12.099093	0/0:10:10,0:0.999549,0.000451,0.000000:0.000000,-3.010338,-11.205616	0/0:16:16,0:0.999993,0.000007,0.000000:0.000000,-4.816541,-12.180258	0/0:13:13,0:0.999944,0.000056,0.000000:0.000000,-3.913440,-11.969707	0/0:10:10,0:0.999549,0.000451,0.000000:0.000000,-3.010338,-11.397652	0/0:11:11,0:0.999774,0.000226,0.000000:0.000000,-3.311372,-11.645394	0/0:8:8,0:0.998198,0.001802,0.000000:0.000000,-2.408271,-10.655859	0/0:7:7,0:0.996403,0.003597,0.000000:0.000000,-2.107237,-10.121484	0/0:11:11,0:0.999774,0.000226,0.000000:0.000000,-3.311372,-11.645394	0/0:11:11,0:0.999774,0.000226,0.000000:0.000000,-3.311372,-11.645394	./.:0:0,0:0.659819,0.304947,0.035234:0.000000,0.000000,0.000000	0/0:5:5,0:0.985764,0.014236,0.000000:0.000000,-1.505169,-8.590316	./.:0:0,0:0.659819,0.304947,0.035234:0.000000,0.000000,0.000000	0/0:6:6,0:0.992831,0.007169,0.000000:0.000000,-1.806203,-9.069652	./.:0:0,0:0.659819,0.304947,0.035234:0.000000,0.000000,0.000000	0/0:8:8,0:0.998198,0.001802,0.000000:0.000000,-2.408271,-10.655859	./.:0:0,0:0.659819,0.304947,0.035234:0.000000,0.000000,0.000000	0/0:5:5,0:0.985764,0.014236,0.000000:0.000000,-1.505169,-8.590316	0/0:7:7,0:0.996403,0.003597,0.000000:0.000000,-2.107237,-10.121484	./.:0:0,0:0.659819,0.304947,0.035234:0.000000,0.000000,0.000000	0/0:10:10,0:0.999549,0.000451,0.000000:0.000000,-3.010338,-10.979886	./.:0:0,0:0.659819,0.304947,0.035234:0.000000,0.000000,0.000000	./.:0:0,0:0.659819,0.304947,0.035234:0.000000,0.000000,0.000000	0/0:6:6,0:0.992831,0.007169,0.000000:0.000000,-1.806203,-9.443844	0/1:9:6,3:0.000312,0.999688,0.000000:-3.840476,0.000000,-7.526475	./.:15:13,2:0.564152,0.435848,0.000000:-0.223141,0.000000,-8.759857	0/1:16:9,7:0.000000,1.000000,0.000000:-7.122532,0.000000,-8.473888	0/1:14:8,6:0.000001,0.999999,0.000000:-6.601719,0.000000,-7.932677	0/1:18:12,6:0.000004,0.999996,0.000000:-5.682955,0.000000,-9.208106	0/1:12:4,8:0.000000,0.999997,0.000003:-8.428302,0.000000,-4.617396	0/1:14:7,7:0.000000,1.000000,0.000000:-7.507062,0.000000,-7.507062	0/1:17:11,6:0.000010,0.999990,0.000000:-5.351145,0.000000,-8.909670	0/1:5:1,4:0.000001,0.988514,0.011485:-6.216064,0.000000,-0.997587	0/1:19:8,11:0.000000,1.000000,0.000000:-8.935233,0.000000,-7.341096	0/1:17:10,7:0.000000,1.000000,0.000000:-6.916532,0.000000,-8.790337	0/1:19:12,7:0.000001,0.999999,0.000000:-6.169352,0.000000,-9.173533	0/0:18:17,1:0.999428,0.000572,0.000000:0.000000,-2.906959,-10.621650	0/1:17:12,5:0.000042,0.999958,0.000000:-4.713990,0.000000,-9.213235	0/1:11:5,6:0.000000,1.000000,0.000000:-7.205299,0.000000,-6.175486
NC_035107.1	8823826	.	G	A	.	PASS	NS=38;DP=423;AF=0.242279	GT:DP:AD:GP:GL	0/1:14:11,3:0.005575,0.994425,0.000000:-2.445509,0.000000,-9.069031	0/0:9:9,0:0.998753,0.001247,0.000000:0.000000,-2.709304,-11.073869	0/1:10:5,5:0.000001,0.999999,0.000000:-6.394306,0.000000,-6.394306	0/0:19:19,0:0.999999,0.000001,0.000000:0.000000,-5.719643,-12.215731	1/1:11:0,11:0.000000,0.003045,0.996955:-11.645394,-3.311372,0.000000	./.:0:0,0:0.574142,0.367159,0.058699:0.000000,0.000000,0.000000	0/0:23:23,0:1.000000,0.000000,0.000000:0.000000,-6.923778,-12.155299	./.:0:0,0:0.574142,0.367159,0.058699:0.000000,0.000000,0.000000	0/0:10:10,0:0.999376,0.000624,0.000000:0.000000,-3.010338,-11.397652	0/0:11:11,0:0.999688,0.000312,0.000000:0.000000,-3.311372,-11.645394	0/0:8:8,0:0.997508,0.002492,0.000000:0.000000,-2.408271,-10.655859	0/0:10:10,0:0.999376,0.000624,0.000000:0.000000,-3.010338,-11.397652	./.:0:0,0:0.574142,0.367159,0.058699:0.000000,0.000000,0.000000	0/0:5:5,0:0.980408,0.019592,0.000000:0.000000,-1.505169,-8.590316	0/1:10:8,2:0.030782,0.969218,0.000000:-1.692283,0.000000,-8.517961	./.:0:0,0:0.574142,0.367159,0.058699:0.000000,0.000000,0.000000	./.:5:4,1:0.135879,0.864121,0.000000:-0.997587,0.000000,-6.216064	./.:0:0,0:0.574142,0.367159,0.058699:0.000000,0.000000,0.000000	0/1:6:2,4:0.000001,0.999773,0.000225:-6.042860,0.000000,-2.850809	0/0:7:7,0:0.995029,0.004971,0.000000:0.000000,-2.107237,-10.121484	./.:0:0,0:0.574142,0.367159,0.058699:0.000000,0.000000,0.000000	0/0:7:7,0:0.995029,0.004971,0.000000:0.000000,-2.107237,-10.121484	0/1:7:3,4:0.000002,0.999991,0.000007:-5.837026,0.000000,-4.375924	0/1:5:1,4:0.000001,0.984177,0.015822:-6.216064,0.000000,-0.997587	0/0:13:13,0:0.999922,0.000078,0.000000:0.000000,-3.913440,-11.805109	0/1:11:3,8:0.000000,0.999918,0.000082:-8.497297,0.000000,-3.289244	0/0:11:11,0:0.999688,0.000312,0.000000:0.000000,-3.311372,-11.645394	0/0:7:7,0:0.995029,0.004971,0.000000:0.000000,-2.107237,-10.121484	0/1:12:7,5:0.000002,0.999998,0.000000:-5.946911,0.000000,-7.839853	0/0:5:5,0:0.980408,0.019592,0.000000:0.000000,-1.505169,-8.590316	0/1:10:6,4:0.000012,0.999988,0.000000:-5.128513,0.000000,-7.377553	0/0:15:15,0:0.999980,0.000020,0.000000:0.000000,-4.515507,-12.023336	0/1:8:5,3:0.000121,0.999879,0.000000:-4.110785,0.000000,-6.788182	0/1:13:7,6:0.000000,1.000000,0.000000:-6.813994,0.000000,-7.681466	0/0:22:22,0:1.000000,0.000000,0.000000:0.000000,-6.622744,-12.175633	0/1:13:7,6:0.000000,1.000000,0.000000:-6.813994,0.000000,-7.681466	0/1:7:5,2:0.004252,0.995748,0.000000:-2.563712,0.000000,-6.949327	0/0:11:11,0:0.999688,0.000312,0.000000:0.000000,-3.311372,-11.645394	0/1:9:5,4:0.000007,0.999993,0.000000:-5.374803,0.000000,-6.600218	0/1:12:6,6:0.000000,1.000000,0.000000:-7.016098,0.000000,-7.016098	0/0:9:9,0:0.998753,0.001247,0.000000:0.000000,-2.709304,-11.073869	0/0:16:16,0:0.999990,0.000010,0.000000:0.000000,-4.816541,-12.080685	0/0:19:19,0:0.999999,0.000001,0.000000:0.000000,-5.719643,-12.215731	0/0:15:15,0:0.999980,0.000020,0.000000:0.000000,-4.515507,-11.893932	0/1:8:5,3:0.000121,0.999879,0.000000:-4.110785,0.000000,-6.788182
NC_035107.1	8934119	.	C	T	.	PASS	NS=36;DP=317;AF=0.076754	GT:DP:AD:GP:GL	0/1:8:5,3:0.000466,0.999534,0.000000:-4.110785,0.000000,-6.788182	0/0:12:12,0:0.999959,0.000041,0.000000:0.000000,-3.612406,-11.659292	0/0:10:10,0:0.999838,0.000162,0.000000:0.000000,-3.010338,-11.397652	./.:0:0,0:0.852382,0.141726,0.005891:0.000000,0.000000,0.000000	0/0:8:8,0:0.999351,0.000649,0.000000:0.000000,-2.408271,-10.655859	0/0:6:6,0:0.997409,0.002591,0.000000:0.000000,-1.806203,-9.443844	./.:9:1,8:0.000000,0.937682,0.062318:-8.664644,-0.203805,0.000000	0/0:14:14,0:0.999990,0.000010,0.000000:0.000000,-4.214473,-12.068471	0/0:5:5,0:0.994831,0.005169,0.000000:0.000000,-1.505169,-8.590316	0/0:7:7,0:0.998703,0.001297,0.000000:0.000000,-2.107237,-10.121484	0/0:12:12,0:0.999959,0.000041,0.000000:0.000000,-3.612406,-11.832009	./.:0:0,0:0.852382,0.141726,0.005891:0.000000,0.000000,0.000000	0/0:6:6,0:0.997409,0.002591,0.000000:0.000000,-1.806203,-9.443844	./.:6:0,6:0.000000,0.273189,0.726811:-9.443844,-1.806203,0.000000	0/1:13:4,9:0.000000,0.999998,0.000002:-8.754930,0.000000,-4.355089	0/0:7:7,0:0.998703,0.001297,0.000000:0.000000,-2.107237,-10.121484	./.:0:0,0:0.852382,0.141726,0.005891:0.000000,0.000000,0.000000	./.:0:0,0:0.852382,0.141726,0.005891:0.000000,0.000000,0.000000	0/0:7:7,0:0.998703,0.001297,0.000000:0.000000,-2.107237,-10.121484	./.:0:0,0:0.852382,0.141726,0.005891:0.000000,0.000000,0.000000	0/0:5:5,0:0.994831,0.005169,0.000000:0.000000,-1.505169,-8.590316	0/0:7:7,0:0.998703,0.001297,0.000000:0.000000,-2.107237,-10.121484	0/0:5:5,0:0.994831,0.005169,0.000000:0.000000,-1.505169,-8.590316	0/0:8:8,0:0.999351,0.000649,0.000000:0.000000,-2.408271,-10.655859	0/0:10:10,0:0.999838,0.000162,0.000000:0.000000,-3.010338,-11.397652	0/0:9:9,0:0.999675,0.000325,0.000000:0.000000,-2.709304,-11.073869	./.:0:0,0:0.852382,0.141726,0.005891:0.000000,0.000000,0.000000	0/0:10:10,0:0.999838,0.000162,0.000000:0.000000,-3.010338,-11.397652	0/0:7:7,0:0.998703,0.001297,0.000000:0.000000,-2.107237,-10.121484	0/0:9:9,0:0.999675,0.000325,0.000000:0.000000,-2.709304,-11.073869	0/0:8:8,0:0.999351,0.000649,0.000000:0.000000,-2.408271,-10.655859	0/0:10:10,0:0.999838,0.000162,0.000000:0.000000,-3.010338,-11.397652	./.:0:0,0:0.852382,0.141726,0.005891:0.000000,0.000000,0.000000	0/0:7:7,0:0.998703,0.001297,0.000000:0.000000,-2.107237,-10.121484	0/0:10:10,0:0.999838,0.000162,0.000000:0.000000,-3.010338,-11.397652	0/0:7:7,0:0.998703,0.001297,0.000000:0.000000,-2.107237,-10.121484	0/0:6:6,0:0.997409,0.002591,0.000000:0.000000,-1.806203,-8.984982	0/0:7:7,0:0.998703,0.001297,0.000000:0.000000,-2.107237,-10.121484	0/0:13:13,0:0.999980,0.000020,0.000000:0.000000,-3.913440,-11.969707	0/0:10:10,0:0.999838,0.000162,0.000000:0.000000,-3.010338,-11.397652	0/0:7:7,0:0.998703,0.001297,0.000000:0.000000,-2.107237,-10.121484	0/0:5:5,0:0.994831,0.005169,0.000000:0.000000,-1.505169,-8.590316	0/1:8:5,3:0.000466,0.999534,0.000000:-4.110785,0.000000,-6.788182	0/0:12:12,0:0.999959,0.000041,0.000000:0.000000,-3.612406,-11.832009	0/0:7:7,0:0.998703,0.001297,0.000000:0.000000,-2.107237,-10.121484
NC_035107.1	9109691	.	G	A	.	PASS	NS=35;DP=351;AF=0.077565	GT:DP:AD:GP:GL	0/0:8:8,0:0.999344,0.000656,0.000000:0.000000,-2.408271,-10.655859	0/0:8:8,0:0.999344,0.000656,0.000000:0.000000,-2.408271,-10.655859	0/0:5:5,0:0.994772,0.005228,0.000000:0.000000,-1.505169,-8.590316	0/0:6:6,0:0.997379,0.002621,0.000000:0.000000,-1.806203,-9.443844	0/0:10:10,0:0.999836,0.000164,0.000000:0.000000,-3.010338,-11.397652	0/0:12:12,0:0.999959,0.000041,0.000000:0.000000,-3.612406,-11.832009	0/0:15:15,0:0.999995,0.000005,0.000000:0.000000,-4.515507,-12.136443	0/0:5:5,0:0.994772,0.005228,0.000000:0.000000,-1.505169,-8.590316	0/0:6:6,0:0.997379,0.002621,0.000000:0.000000,-1.806203,-9.443844	0/0:13:13,0:0.999979,0.000021,0.000000:0.000000,-3.913440,-11.969707	0/0:15:15,0:0.999995,0.000005,0.000000:0.000000,-4.515507,-12.136443	0/0:9:9,0:0.999672,0.000328,0.000000:0.000000,-2.709304,-11.073869	0/0:7:7,0:0.998688,0.001312,0.000000:0.000000,-2.107237,-10.121484	0/0:8:8,0:0.999344,0.000656,0.000000:0.000000,-2.408271,-10.655859	0/0:6:6,0:0.997379,0.002621,0.000000:0.000000,-1.806203,-9.443844	0/0:8:8,0:0.999344,0.000656,0.000000:0.000000,-2.408271,-10.655859	./.:0:0,0:0.850886,0.143098,0.006016:0.000000,0.000000,0.000000	0/0:6:6,0:0.997379,0.002621,0.000000:0.000000,-1.806203,-9.027449	0/0:8:8,0:0.999344,0.000656,0.000000:0.000000,-2.408271,-10.655859	./.:0:0,0:0.850886,0.143098,0.006016:0.000000,0.000000,0.000000	0/0:6:6,0:0.997379,0.002621,0.000000:0.000000,-1.806203,-9.443844	0/0:6:6,0:0.997379,0.002621,0.000000:0.000000,-1.806203,-9.443844	./.:0:0,0:0.850886,0.143098,0.006016:0.000000,0.000000,0.000000	./.:0:0,0:0.850886,0.143098,0.006016:0.000000,0.000000,0.000000	0/0:11:11,0:0.999918,0.000082,0.000000:0.000000,-3.311372,-11.645394	0/0:5:5,0:0.994772,0.005228,0.000000:0.000000,-1.505169,-8.590316	./.:0:0,0:0.850886,0.143098,0.006016:0.000000,0.000000,0.000000	./.:0:0,0:0.850886,0.143098,0.006016:0.000000,0.000000,0.000000	./.:0:0,0:0.850886,0.143098,0.006016:0.000000,0.000000,0.000000	0/0:10:10,0:0.999836,0.000164,0.000000:0.000000,-3.010338,-11.397652	0/0:8:8,0:0.999344,0.000656,0.000000:0.000000,-2.408271,-10.655859	0/0:11:11,0:0.999918,0.000082,0.000000:0.000000,-3.311372,-11.645394	0/0:9:9,0:0.999672,0.000328,0.000000:0.000000,-2.709304,-11.073869	0/1:15:11,4:0.000897,0.999103,0.000000:-3.820842,0.000000,-9.115111	0/0:7:7,0:0.998688,0.001312,0.000000:0.000000,-2.107237,-10.121484	./.:0:0,0:0.850886,0.143098,0.006016:0.000000,0.000000,0.000000	0/1:14:8,6:0.000001,0.999999,0.000000:-6.601719,0.000000,-8.198804	0/0:8:8,0:0.999344,0.000656,0.000000:0.000000,-2.408271,-10.655859	0/0:13:12,1:0.993428,0.006572,0.000000:0.000000,-1.405203,-10.092474	./.:16:13,3:0.073342,0.926658,0.000000:-1.875806,0.000000,-9.071500	0/1:10:7,3:0.001611,0.998389,0.000000:-3.566337,0.000000,-8.086326	./.:11:9,2:0.191527,0.808473,0.000000:-1.399672,0.000000,-8.759606	0/0:11:11,0:0.999918,0.000082,0.000000:0.000000,-3.311372,-11.645394	0/1:15:12,3:0.039405,0.960595,0.000000:-2.161230,0.000000,-8.942343	0/0:10:10,0:0.999836,0.000164,0.000000:0.000000,-3.010338,-11.397652
NC_035107.1	9758163	.	G	T	.	PASS	NS=36;DP=341;AF=0.279182	GT:DP:AD:GP:GL	0/0:11:11,0:0.999622,0.000378,0.000000:0.000000,-3.311372,-11.645394	0/0:9:9,0:0.998489,0.001511,0.000000:0.000000,-2.709304,-11.073869	0/1:5:1,4:0.000001,0.980898,0.019102:-6.216064,0.000000,-0.997587	0/0:8:8,0:0.996983,0.003017,0.000000:0.000000,-2.408271,-10.655859	./.:0:0,0:0.519578,0.402479,0.077943:0.000000,0.000000,0.000000	./.:5:4,1:0.114898,0.885102,0.000000:-0.997587,0.000000,-6.216064	0/0:11:11,0:0.999622,0.000378,0.000000:0.000000,-3.311372,-11.645394	1/1:17:0,17:0.000000,0.000039,0.999961:-12.205305,-5.117575,0.000000	0/0:10:10,0:0.999244,0.000756,0.000000:0.000000,-3.010338,-11.397652	0/0:10:10,0:0.999244,0.000756,0.000000:0.000000,-3.010338,-11.397652	0/0:14:14,0:0.999953,0.000047,0.000000:0.000000,-4.214473,-12.068471	./.:0:0,0:0.519578,0.402479,0.077943:0.000000,0.000000,0.000000	0/1:10:5,5:0.000001,0.999999,0.000000:-6.394306,0.000000,-5.950038	0/0:13:13,0:0.999905,0.000095,0.000000:0.000000,-3.913440,-11.848200	0/0:9:9,0:0.998489,0.001511,0.000000:0.000000,-2.709304,-10.848111	0/1:9:5,4:0.000005,0.999995,0.000000:-5.374803,0.000000,-6.600218	1/1:9:0,9:0.000000,0.009984,0.990016:-11.073869,-2.709304,0.000000	0/1:9:6,3:0.000186,0.999814,0.000000:-3.840476,0.000000,-7.526475	./.:0:0,0:0.519578,0.402479,0.077943:0.000000,0.000000,0.000000	./.:0:0,0:0.519578,0.402479,0.077943:0.000000,0.000000,0.000000	0/1:11:5,6:0.000000,1.000000,0.000000:-7.205299,0.000000,-5.731385	1/1:10:0,10:0.000000,0.005017,0.994983:-11.205616,-3.010338,0.000000	1/1:10:0,10:0.000000,0.005017,0.994983:-11.397652,-3.010338,0.000000	./.:0:0,0:0.519578,0.402479,0.077943:0.000000,0.000000,0.000000	0/1:7:3,4:0.000002,0.999990,0.000008:-5.837026,0.000000,-4.375924	0/1:8:2,6:0.000000,0.998972,0.001028:-7.640971,0.000000,-2.274596	0/1:5:2,3:0.000073,0.999785,0.000142:-4.248352,0.000000,-3.134982	./.:6:0,6:0.000000,0.074656,0.925344:-9.443844,-1.806203,0.000000	./.:5:0,5:0.000000,0.138941,0.861059:-8.590316,-1.505169,0.000000	0/1:7:5,2:0.003513,0.996487,0.000000:-2.563712,0.000000,-6.949327	0/0:5:5,0:0.976366,0.023634,0.000000:0.000000,-1.505169,-8.590316	0/0:8:8,0:0.996983,0.003017,0.000000:0.000000,-2.408271,-10.655859	0/0:8:8,0:0.996983,0.003017,0.000000:0.000000,-2.408271,-10.655859	0/0:10:10,0:0.999244,0.000756,0.000000:0.000000,-3.010338,-11.205616	0/0:10:10,0:0.999244,0.000756,0.000000:0.000000,-3.010338,-11.205616	0/0:6:6,0:0.988042,0.011958,0.000000:0.000000,-1.806203,-9.443844	0/0:9:9,0:0.998489,0.001511,0.000000:0.000000,-2.709304,-11.073869	0/0:10:10,0:0.999244,0.000756,0.000000:0.000000,-3.010338,-11.397652	0/0:11:11,0:0.999622,0.000378,0.000000:0.000000,-3.311372,-11.645394	0/0:8:8,0:0.996983,0.003017,0.000000:0.000000,-2.408271,-10.655859	0/0:8:8,0:0.996983,0.003017,0.000000:0.000000,-2.408271,-10.389484	0/0:5:5,0:0.976366,0.023634,0.000000:0.000000,-1.505169,-8.590316	0/0:5:5,0:0.976366,0.023634,0.000000:0.000000,-1.505169,-8.590316	./.:0:0,0:0.519578,0.402479,0.077943:0.000000,0.000000,0.000000	0/0:10:10,0:0.999244,0.000756,0.000000:0.000000,-3.010338,-11.397652
NC_035107.1	9894803	.	C	T	.	PASS	NS=35;DP=404;AF=0.187029	GT:DP:AD:GP:GL	0/1:16:12,4:0.000612,0.999388,0.000000:-3.549899,0.000000,-9.040159	0/1:16:11,5:0.000023,0.999977,0.000000:-4.969254,0.000000,-8.759233	0/1:11:8,3:0.001115,0.998885,0.000000:-3.289244,0.000000,-8.497297	./.:12:10,2:0.145398,0.854602,0.000000:-1.106341,0.000000,-8.708203	0/0:5:5,0:0.985826,0.014174,0.000000:0.000000,-1.505169,-8.590316	./.:11:9,2:0.079689,0.920311,0.000000:-1.399672,0.000000,-8.533903	0/0:7:7,0:0.996418,0.003582,0.000000:0.000000,-2.107237,-10.121484	0/1:20:10,10:0.000000,1.000000,0.000000:-8.224609,0.000000,-8.416449	0/0:7:7,0:0.996418,0.003582,0.000000:0.000000,-2.107237,-10.121484	0/0:14:14,0:0.999972,0.000028,0.000000:0.000000,-4.214473,-11.962978	0/0:13:13,0:0.999944,0.000056,0.000000:0.000000,-3.913440,-11.969707	./.:0:0,0:0.660922,0.304098,0.034980:0.000000,0.000000,0.000000	0/0:11:11,0:0.999775,0.000225,0.000000:0.000000,-3.311372,-11.645394	0/1:16:7,9:0.000000,1.000000,0.000000:-8.248326,0.000000,-7.122532	0/1:15:9,6:0.000001,0.999999,0.000000:-6.381212,0.000000,-8.591569	0/0:5:5,0:0.985826,0.014174,0.000000:0.000000,-1.505169,-8.590316	0/1:13:10,3:0.004045,0.995955,0.000000:-2.728449,0.000000,-8.969158	0/0:7:7,0:0.996418,0.003582,0.000000:0.000000,-2.107237,-10.121484	./.:0:0,0:0.660922,0.304098,0.034980:0.000000,0.000000,0.000000	0/1:9:5,4:0.000009,0.999991,0.000000:-5.374803,0.000000,-6.600218	0/0:8:8,0:0.998206,0.001794,0.000000:0.000000,-2.408271,-10.655859	0/1:10:4,6:0.000000,0.999999,0.000001:-7.377553,0.000000,-5.128513	0/1:12:9,3:0.002120,0.997880,0.000000:-3.009802,0.000000,-8.784511	./.:0:0,0:0.660922,0.304098,0.034980:0.000000,0.000000,0.000000	./.:0:0,0:0.660922,0.304098,0.034980:0.000000,0.000000,0.000000	0/0:11:11,0:0.999775,0.000225,0.000000:0.000000,-3.311372,-11.645394	./.:0:0,0:0.660922,0.304098,0.034980:0.000000,0.000000,0.000000	./.:0:0,0:0.660922,0.304098,0.034980:0.000000,0.000000,0.000000	0/1:5:2,3:0.000029,0.999887,0.000084:-4.880085,0.000000,-3.134982	0/0:5:5,0:0.985826,0.014174,0.000000:0.000000,-1.505169,-8.145222	0/0:15:15,0:0.999986,0.000014,0.000000:0.000000,-4.515507,-12.136443	0/0:12:12,0:0.999888,0.000112,0.000000:0.000000,-3.612406,-11.832009	0/0:5:5,0:0.985826,0.014174,0.000000:0.000000,-1.505169,-7.615117	./.:0:0,0:0.660922,0.304098,0.034980:0.000000,0.000000,0.000000	0/0:10:10,0:0.999551,0.000449,0.000000:0.000000,-3.010338,-11.397652	0/0:10:10,0:0.999551,0.000449,0.000000:0.000000,-3.010338,-11.397652	0/0:9:9,0:0.999102,0.000898,0.000000:0.000000,-2.709304,-11.073869	0/0:14:14,0:0.999972,0.000028,0.000000:0.000000,-4.214473,-12.068471	0/0:11:11,0:0.999775,0.000225,0.000000:0.000000,-3.311372,-11.645394	./.:0:0,0:0.660922,0.304098,0.034980:0.000000,0.000000,0.000000	0/0:12:12,0:0.999888,0.000112,0.000000:0.000000,-3.612406,-11.832009	0/0:9:9,0:0.999102,0.000898,0.000000:0.000000,-2.709304,-10.848111	0/1:9:6,3:0.000314,0.999686,0.000000:-3.840476,0.000000,-7.526475	0/0:10:10,0:0.999551,0.000449,0.000000:0.000000,-3.010338,-11.397652	0/0:19:19,0:0.999999,0.000001,0.000000:0.000000,-5.719643,-12.215731
NC_035107.1	10369263	.	G	A	.	PASS	NS=37;DP=374;AF=0.068034	GT:DP:AD:GP:GL	0/0:12:12,0:0.999964,0.000036,0.000000:0.000000,-3.612406,-11.832009	0/0:8:8,0:0.999430,0.000570,0.000000:0.000000,-2.408271,-10.655859	0/0:15:15,0:0.999996,0.000004,0.000000:0.000000,-4.515507,-12.136443	0/0:15:15,0:0.999996,0.000004,0.000000:0.000000,-4.515507,-11.893932	0/0:13:13,0:0.999982,0.000018,0.000000:0.000000,-3.913440,-11.820652	0/0:13:13,0:0.999982,0.000018,0.000000:0.000000,-3.913440,-11.969707	0/0:16:16,0:0.999998,0.000002,0.000000:0.000000,-4.816541,-12.180258	0/0:9:9,0:0.999715,0.000285,0.000000:0.000000,-2.709304,-11.073869	0/0:14:14,0:0.999991,0.000009,0.000000:0.000000,-4.214473,-11.790015	0/0:14:14,0:0.999991,0.000009,0.000000:0.000000,-4.214473,-12.068471	0/0:14:14,0:0.999991,0.000009,0.000000:0.000000,-4.214473,-12.068471	0/0:7:7,0:0.998861,0.001139,0.000000:0.000000,-2.107237,-10.121484	0/0:14:14,0:0.999991,0.000009,0.000000:0.000000,-4.214473,-11.939058	0/0:7:7,0:0.998861,0.001139,0.000000:0.000000,-2.107237,-10.121484	0/0:12:12,0:0.999964,0.000036,0.000000:0.000000,-3.612406,-11.832009	./.:0:0,0:0.868560,0.126811,0.004629:0.000000,0.000000,0.000000	0/0:5:5,0:0.995458,0.004542,0.000000:0.000000,-1.505169,-8.590316	0/0:7:7,0:0.998861,0.001139,0.000000:0.000000,-2.107237,-10.121484	./.:0:0,0:0.868560,0.126811,0.004629:0.000000,0.000000,0.000000	0/0:9:9,0:0.999715,0.000285,0.000000:0.000000,-2.709304,-11.073869	./.:0:0,0:0.868560,0.126811,0.004629:0.000000,0.000000,0.000000	0/0:13:13,0:0.999982,0.000018,0.000000:0.000000,-3.913440,-11.969707	0/0:9:9,0:0.999715,0.000285,0.000000:0.000000,-2.709304,-11.073869	0/0:12:12,0:0.999964,0.000036,0.000000:0.000000,-3.612406,-11.659292	0/0:5:5,0:0.995458,0.004542,0.000000:0.000000,-1.505169,-8.590316	0/0:8:8,0:0.999430,0.000570,0.000000:0.000000,-2.408271,-10.329154	0/0:13:13,0:0.999982,0.000018,0.000000:0.000000,-3.913440,-11.969707	0/0:8:8,0:0.999430,0.000570,0.000000:0.000000,-2.408271,-10.655859	./.:0:0,0:0.868560,0.126811,0.004629:0.000000,0.000000,0.000000	0/0:8:8,0:0.999430,0.000570,0.000000:0.000000,-2.408271,-10.655859	0/1:7:4,3:0.000288,0.999712,0.000000:-4.375924,0.000000,-5.837026	0/0:6:6,0:0.997724,0.002276,0.000000:0.000000,-1.806203,-9.443844	0/1:5:3,2:0.004994,0.995005,0.000000:-3.134982,0.000000,-4.880085	0/1:11:6,5:0.000005,0.999995,0.000000:-6.175486,0.000000,-6.747291	0/0:7:7,0:0.998861,0.001139,0.000000:0.000000,-2.107237,-10.121484	./.:0:0,0:0.868560,0.126811,0.004629:0.000000,0.000000,0.000000	./.:0:0,0:0.868560,0.126811,0.004629:0.000000,0.000000,0.000000	0/0:5:5,0:0.995458,0.004542,0.000000:0.000000,-1.505169,-8.044582	0/1:16:10,6:0.000005,0.999995,0.000000:-6.153901,0.000000,-8.879804	./.:0:0,0:0.868560,0.126811,0.004629:0.000000,0.000000,0.000000	0/1:6:4,2:0.009564,0.990436,0.000000:-2.850809,0.000000,-6.042860	0/0:8:8,0:0.999430,0.000570,0.000000:0.000000,-2.408271,-10.655859	0/0:8:8,0:0.999430,0.000570,0.000000:0.000000,-2.408271,-10.655859	0/0:10:10,0:0.999857,0.000143,0.000000:0.000000,-3.010338,-11.397652	./.:5:4,1:0.839637,0.160363,0.000000:-0.116655,0.000000,-6.216064
NC_035107.1	10752683	.	G	A	.	PASS	NS=34;DP=340;AF=0.423779	GT:DP:AD:GP:GL	0/1:5:3,2:0.000498,0.999497,0.000005:-3.134982,0.000000,-4.880085	0/1:9:3,6:0.000000,0.999947,0.000053:-7.526475,0.000000,-3.840476	0/1:12:6,6:0.000000,1.000000,0.000000:-6.600489,0.000000,-7.016098	0/0:8:8,0:0.994288,0.005712,0.000000:0.000000,-2.408271,-10.655859	0/1:7:4,3:0.000029,0.999971,0.000001:-4.375924,0.000000,-5.837026	0/0:8:8,0:0.994288,0.005712,0.000000:0.000000,-2.408271,-10.359418	0/1:14:7,7:0.000000,1.000000,0.000000:-7.192212,0.000000,-7.507062	0/1:5:2,3:0.000016,0.999596,0.000389:-4.633696,0.000000,-2.975749	1/1:8:0,8:0.000000,0.010510,0.989490:-10.008634,-2.408271,0.000000	0/0:12:12,0:0.999641,0.000359,0.000000:0.000000,-3.612406,-11.832009	0/1:10:7,3:0.000185,0.999815,0.000000:-3.566337,0.000000,-8.086326	./.:0:0,0:0.332031,0.488381,0.179588:0.000000,0.000000,0.000000	./.:0:0,0:0.332031,0.488381,0.179588:0.000000,0.000000,0.000000	0/1:10:6,4:0.000005,0.999995,0.000000:-5.128513,0.000000,-7.377553	0/0:9:9,0:0.997136,0.002864,0.000000:0.000000,-2.709304,-11.073869	0/0:12:12,0:0.999641,0.000359,0.000000:0.000000,-3.612406,-11.691209	0/0:6:6,0:0.977535,0.022465,0.000000:0.000000,-1.806203,-9.443844	0/0:14:14,0:0.999910,0.000090,0.000000:0.000000,-4.214473,-12.068471	0/0:7:7,0:0.988640,0.011360,0.000000:0.000000,-2.107237,-10.121484	0/0:6:6,0:0.977535,0.022465,0.000000:0.000000,-1.806203,-8.960702	0/0:14:14,0:0.999910,0.000090,0.000000:0.000000,-4.214473,-12.068471	0/0:11:11,0:0.999282,0.000718,0.000000:0.000000,-3.311372,-11.645394	0/0:13:13,0:0.999821,0.000179,0.000000:0.000000,-3.913440,-11.529671	0/0:12:12,0:0.999641,0.000359,0.000000:0.000000,-3.612406,-11.832009	0/1:10:5,5:0.000000,1.000000,0.000000:-6.394306,0.000000,-6.394306	0/0:12:12,0:0.999641,0.000359,0.000000:0.000000,-3.612406,-11.486753	./.:0:0,0:0.332031,0.488381,0.179588:0.000000,0.000000,0.000000	0/0:7:7,0:0.988640,0.011360,0.000000:0.000000,-2.107237,-10.121484	0/0:5:5,0:0.956057,0.043943,0.000000:0.000000,-1.505169,-8.590316	0/0:6:6,0:0.977535,0.022465,0.000000:0.000000,-1.806203,-9.443844	1/1:12:0,12:0.000000,0.000663,0.999337:-11.832009,-3.612406,0.000000	./.:5:0,5:0.000000,0.078323,0.921677:-8.590316,-1.505169,0.000000	./.:5:0,5:0.000000,0.078323,0.921677:-8.590316,-1.505169,0.000000	./.:5:0,5:0.000000,0.078323,0.921677:-8.590316,-1.505169,0.000000	./.:6:1,5:0.000000,0.642977,0.357023:-7.244373,-0.178982,0.000000	1/1:7:0,7:0.000000,0.020802,0.979198:-10.121484,-2.107237,0.000000	./.:0:0,0:0.332031,0.488381,0.179588:0.000000,0.000000,0.000000	1/1:6:0,6:0.000000,0.040757,0.959243:-9.443844,-1.806203,0.000000	1/1:7:0,7:0.000000,0.020802,0.979198:-10.121484,-2.107237,0.000000	1/1:6:0,6:0.000000,0.040757,0.959243:-9.443844,-1.806203,0.000000	./.:0:0,0:0.332031,0.488381,0.179588:0.000000,0.000000,0.000000	./.:0:0,0:0.332031,0.488381,0.179588:0.000000,0.000000,0.000000	0/1:12:5,7:0.000000,1.000000,0.000000:-7.839853,0.000000,-5.946911	1/1:9:0,9:0.000000,0.005283,0.994717:-11.073869,-2.709304,0.000000	./.:5:0,5:0.000000,0.078323,0.921677:-8.590316,-1.505169,0.000000
NC_035107.1	11145780	.	A	T	.	PASS	NS=34;DP=240;AF=0.118454	GT:DP:AD:GP:GL	0/0:7:7,0:0.997905,0.002095,0.000000:0.000000,-2.107237,-10.121484	0/1:5:1,4:0.000002,0.993287,0.006711:-6.216064,0.000000,-0.997587	0/1:13:8,5:0.000007,0.999993,0.000000:-5.710699,0.000000,-8.325885	0/0:7:7,0:0.997905,0.002095,0.000000:0.000000,-2.107237,-10.121484	0/1:5:3,2:0.018305,0.981694,0.000001:-2.300066,0.000000,-4.880085	0/1:5:3,2:0.018305,0.981694,0.000001:-2.300066,0.000000,-4.880085	0/0:12:12,0:0.999934,0.000066,0.000000:0.000000,-3.612406,-11.800910	0/0:7:7,0:0.997905,0.002095,0.000000:0.000000,-2.107237,-10.121484	0/1:5:3,2:0.002720,0.997280,0.000001:-3.134982,0.000000,-4.880085	0/0:8:8,0:0.998951,0.001049,0.000000:0.000000,-2.408271,-10.655859	0/0:6:6,0:0.995819,0.004181,0.000000:0.000000,-1.806203,-9.443844	0/1:6:3,3:0.000086,0.999912,0.000002:-4.633696,0.000000,-4.633696	./.:0:0,0:0.777123,0.208845,0.014031:0.000000,0.000000,0.000000	0/1:9:5,4:0.000016,0.999984,0.000000:-5.374803,0.000000,-6.600218	0/1:6:2,4:0.000003,0.999352,0.000645:-6.042860,0.000000,-2.017710	0/0:6:6,0:0.995819,0.004181,0.000000:0.000000,-1.806203,-9.443844	./.:0:0,0:0.777123,0.208845,0.014031:0.000000,0.000000,0.000000	./.:0:0,0:0.777123,0.208845,0.014031:0.000000,0.000000,0.000000	0/0:7:7,0:0.997905,0.002095,0.000000:0.000000,-2.107237,-10.086665	./.:0:0,0:0.777123,0.208845,0.014031:0.000000,0.000000,0.000000	0/0:8:8,0:0.998951,0.001049,0.000000:0.000000,-2.408271,-10.655859	0/0:7:7,0:0.997905,0.002095,0.000000:0.000000,-2.107237,-10.121484	0/0:13:13,0:0.999967,0.000033,0.000000:0.000000,-3.913440,-11.969707	0/0:8:8,0:0.998951,0.001049,0.000000:0.000000,-2.408271,-10.359418	0/0:7:7,0:0.997905,0.002095,0.000000:0.000000,-2.107237,-10.010490	0/0:8:8,0:0.998951,0.001049,0.000000:0.000000,-2.408271,-10.655859	./.:0:0,0:0.777123,0.208845,0.014031:0.000000,0.000000,0.000000	./.:0:0,0:0.777123,0.208845,0.014031:0.000000,0.000000,0.000000	0/0:5:5,0:0.991672,0.008328,0.000000:0.000000,-1.505169,-8.491931	0/0:7:7,0:0.997905,0.002095,0.000000:0.000000,-2.107237,-10.121484	0/0:8:8,0:0.998951,0.001049,0.000000:0.000000,-2.408271,-10.655859	0/0:5:5,0:0.991672,0.008328,0.000000:0.000000,-1.505169,-8.095053	./.:0:0,0:0.777123,0.208845,0.014031:0.000000,0.000000,0.000000	0/0:6:6,0:0.995819,0.004181,0.000000:0.000000,-1.806203,-9.443844	0/0:7:7,0:0.997905,0.002095,0.000000:0.000000,-2.107237,-10.121484	0/0:5:5,0:0.991672,0.008328,0.000000:0.000000,-1.505169,-8.590316	./.:0:0,0:0.777123,0.208845,0.014031:0.000000,0.000000,0.000000	./.:0:0,0:0.777123,0.208845,0.014031:0.000000,0.000000,0.000000	0/0:5:5,0:0.991672,0.008328,0.000000:0.000000,-1.505169,-8.590316	0/0:10:10,0:0.999738,0.000262,0.000000:0.000000,-3.010338,-11.397652	./.:0:0,0:0.777123,0.208845,0.014031:0.000000,0.000000,0.000000	0/0:7:7,0:0.997905,0.002095,0.000000:0.000000,-2.107237,-9.770618	0/0:5:5,0:0.991672,0.008328,0.000000:0.000000,-1.505169,-8.590316	./.:0:0,0:0.777123,0.208845,0.014031:0.000000,0.000000,0.000000	0/0:5:5,0:0.991672,0.008328,0.000000:0.000000,-1.505169,-8.590316
NC_035107.1	11597389	.	G	A	.	PASS	NS=37;DP=357;AF=0.354188	GT:DP:AD:GP:GL	0/0:9:9,0:0.997862,0.002138,0.000000:0.000000,-2.709304,-11.073869	1/1:12:0,12:0.000000,0.000889,0.999111:-11.492757,-3.612406,0.000000	1/1:14:0,14:0.000000,0.000223,0.999777:-11.951060,-4.214473,0.000000	0/0:7:7,0:0.991504,0.008496,0.000000:0.000000,-2.107237,-10.121484	0/1:5:1,4:0.000001,0.973165,0.026835:-6.216064,0.000000,-0.997587	0/0:8:8,0:0.995734,0.004266,0.000000:0.000000,-2.408271,-10.655859	0/0:8:8,0:0.995734,0.004266,0.000000:0.000000,-2.408271,-10.655859	0/1:9:4,5:0.000000,0.999999,0.000001:-6.600218,0.000000,-5.374803	0/1:12:4,8:0.000000,0.999993,0.000007:-8.428302,0.000000,-4.617396	1/1:16:0,16:0.000000,0.000056,0.999944:-12.089922,-4.816541,0.000000	0/0:11:11,0:0.999465,0.000535,0.000000:0.000000,-3.311372,-11.462828	0/1:8:3,5:0.000000,0.999979,0.000021:-6.788182,0.000000,-4.110785	0/1:11:7,4:0.000047,0.999953,0.000000:-4.288153,0.000000,-7.977350	0/1:10:5,5:0.000000,0.999999,0.000000:-6.394306,0.000000,-5.900128	./.:0:0,0:0.417074,0.457477,0.125449:0.000000,0.000000,0.000000	0/0:6:6,0:0.983151,0.016849,0.000000:0.000000,-1.806203,-9.443844	0/1:6:2,4:0.000003,0.999610,0.000386:-5.453501,0.000000,-2.850809	0/0:8:8,0:0.995734,0.004266,0.000000:0.000000,-2.408271,-10.359418	./.:0:0,0:0.417074,0.457477,0.125449:0.000000,0.000000,0.000000	./.:0:0,0:0.417074,0.457477,0.125449:0.000000,0.000000,0.000000	0/0:7:7,0:0.991504,0.008496,0.000000:0.000000,-2.107237,-10.121484	0/1:8:2,6:0.000000,0.998545,0.001455:-7.640971,0.000000,-2.274596	0/1:16:8,8:0.000000,1.000000,0.000000:-7.891427,0.000000,-7.891427	./.:0:0,0:0.417074,0.457477,0.125449:0.000000,0.000000,0.000000	0/0:10:10,0:0.998930,0.001070,0.000000:0.000000,-3.010338,-11.397652	0/0:5:5,0:0.966860,0.033140,0.000000:0.000000,-1.505169,-8.590316	0/0:6:6,0:0.983151,0.016849,0.000000:0.000000,-1.806203,-9.443844	0/1:8:5,3:0.000071,0.999929,0.000000:-4.110785,0.000000,-6.788182	0/1:8:2,6:0.000000,0.998545,0.001455:-7.640971,0.000000,-2.274596	0/0:7:7,0:0.991504,0.008496,0.000000:0.000000,-2.107237,-10.121484	0/0:13:13,0:0.999866,0.000134,0.000000:0.000000,-3.913440,-11.969707	0/1:5:3,2:0.000668,0.999329,0.000004:-3.134982,0.000000,-4.880085	0/0:5:5,0:0.966860,0.033140,0.000000:0.000000,-1.505169,-8.590316	0/1:10:3,7:0.000000,0.999926,0.000074:-7.735705,0.000000,-3.566337	1/1:8:0,8:0.000000,0.014044,0.985956:-10.008634,-2.408271,0.000000	./.:0:0,0:0.417074,0.457477,0.125449:0.000000,0.000000,0.000000	0/1:7:5,2:0.002483,0.997517,0.000000:-2.563712,0.000000,-6.949327	./.:5:0,5:0.000000,0.102298,0.897702:-8.590316,-1.505169,0.000000	0/1:7:4,3:0.000038,0.999961,0.000000:-4.375924,0.000000,-5.837026	./.:7:6,1:0.267696,0.732304,0.000000:-0.396892,0.000000,-7.698574	0/0:17:17,0:0.999992,0.000008,0.000000:0.000000,-5.117575,-12.205305	0/0:11:11,0:0.999465,0.000535,0.000000:0.000000,-3.311372,-11.645394	./.:8:7,1:0.421952,0.578048,0.000000:-0.096544,0.000000,-8.153189	1/1:7:0,7:0.000000,0.027699,0.972301:-10.121484,-2.107237,0.000000	0/0:12:12,0:0.999732,0.000268,0.000000:0.000000,-3.612406,-11.832009
NC_035107.1	11735079	.	A	C	.	PASS	NS=34;DP=310;AF=0.169998	GT:DP:AD:GP:GL	0/0:5:5,0:0.987361,0.012639,0.000000:0.000000,-1.505169,-8.590316	0/1:7:5,2:0.006622,0.993378,0.000000:-2.563712,0.000000,-6.404154	0/1:12:7,5:0.000003,0.999997,0.000000:-5.946911,0.000000,-7.453724	0/0:8:8,0:0.998403,0.001597,0.000000:0.000000,-2.408271,-10.329154	0/0:15:15,0:0.999988,0.000012,0.000000:0.000000,-4.515507,-12.136443	./.:0:0,0:0.688903,0.282198,0.028899:0.000000,0.000000,0.000000	0/0:6:6,0:0.993641,0.006359,0.000000:0.000000,-1.806203,-8.984982	0/1:9:5,4:0.000010,0.999990,0.000000:-5.374803,0.000000,-6.600218	0/0:11:10,1:0.993932,0.006068,0.000000:0.000000,-1.826721,-10.563134	0/0:10:10,0:0.999600,0.000400,0.000000:0.000000,-3.010338,-11.397652	0/0:9:9,0:0.999201,0.000799,0.000000:0.000000,-2.709304,-10.796965	0/1:8:4,4:0.000006,0.999994,0.000000:-5.612182,0.000000,-5.612182	0/1:12:6,6:0.000000,1.000000,0.000000:-7.016098,0.000000,-6.974788	0/0:5:5,0:0.987361,0.012639,0.000000:0.000000,-1.505169,-8.590316	0/0:8:8,0:0.998403,0.001597,0.000000:0.000000,-2.408271,-10.655859	0/1:8:5,3:0.000189,0.999811,0.000000:-4.110785,0.000000,-6.788182	0/1:6:1,5:0.000000,0.979851,0.020149:-7.065391,0.000000,-0.697239	0/0:6:6,0:0.993641,0.006359,0.000000:0.000000,-1.806203,-9.443844	./.:0:0,0:0.688903,0.282198,0.028899:0.000000,0.000000,0.000000	./.:0:0,0:0.688903,0.282198,0.028899:0.000000,0.000000,0.000000	./.:0:0,0:0.688903,0.282198,0.028899:0.000000,0.000000,0.000000	0/1:9:4,5:0.000001,0.999999,0.000000:-6.551067,0.000000,-5.374803	0/1:18:8,10:0.000000,1.000000,0.000000:-8.681104,0.000000,-7.533803	0/1:6:3,3:0.000057,0.999941,0.000002:-4.633696,0.000000,-4.633696	0/0:11:11,0:0.999800,0.000200,0.000000:0.000000,-3.311372,-11.645394	0/1:9:4,5:0.000001,0.999997,0.000002:-6.600218,0.000000,-4.727146	./.:0:0,0:0.688903,0.282198,0.028899:0.000000,0.000000,0.000000	./.:5:4,1:0.197097,0.802903,0.000000:-0.997587,0.000000,-6.216064	./.:0:0,0:0.688903,0.282198,0.028899:0.000000,0.000000,0.000000	./.:0:0,0:0.688903,0.282198,0.028899:0.000000,0.000000,0.000000	0/0:10:10,0:0.999600,0.000400,0.000000:0.000000,-3.010338,-11.162100	0/0:12:12,0:0.999900,0.000100,0.000000:0.000000,-3.612406,-11.659292	0/0:6:6,0:0.993641,0.006359,0.000000:0.000000,-1.806203,-9.443844	0/0:5:5,0:0.987361,0.012639,0.000000:0.000000,-1.505169,-8.044582	./.:0:0,0:0.688903,0.282198,0.028899:0.000000,0.000000,0.000000	0/0:9:9,0:0.999201,0.000799,0.000000:0.000000,-2.709304,-11.073869	0/0:9:9,0:0.999201,0.000799,0.000000:0.000000,-2.709304,-10.796965	0/0:7:7,0:0.996810,0.003190,0.000000:0.000000,-2.107237,-10.121484	0/0:6:6,0:0.993641,0.006359,0.000000:0.000000,-1.806203,-9.443844	./.:0:0,0:0.688903,0.282198,0.028899:0.000000,0.000000,0.000000	0/0:7:7,0:0.996810,0.003190,0.000000:0.000000,-2.107237,-10.121484	./.:0:0,0:0.688903,0.282198,0.028899:0.000000,0.000000,0.000000	0/0:10:10,0:0.999600,0.000400,0.000000:0.000000,-3.010338,-11.162100	0/0:9:9,0:0.999201,0.000799,0.000000:0.000000,-2.709304,-11.073869	0/0:17:17,0:0.999997,0.000003,0.000000:0.000000,-5.117575,-12.205305
NC_035107.1	12437000	.	C	T	.	PASS	NS=35;DP=250;AF=0.072569	GT:DP:AD:GP:GL	0/1:7:5,2:0.017150,0.982850,0.000000:-2.563712,0.000000,-6.949327	0/0:6:6,0:0.997561,0.002439,0.000000:0.000000,-1.806203,-9.443844	0/0:8:8,0:0.999389,0.000611,0.000000:0.000000,-2.408271,-10.359418	./.:0:0,0:0.860128,0.134606,0.005266:0.000000,0.000000,0.000000	0/0:11:11,0:0.999924,0.000076,0.000000:0.000000,-3.311372,-11.462828	0/1:10:5,5:0.000003,0.999997,0.000000:-6.295988,0.000000,-6.394306	0/0:6:6,0:0.997561,0.002439,0.000000:0.000000,-1.806203,-9.443844	0/0:9:9,0:0.999694,0.000306,0.000000:0.000000,-2.709304,-11.073869	0/0:6:6,0:0.997561,0.002439,0.000000:0.000000,-1.806203,-9.443844	0/0:11:11,0:0.999924,0.000076,0.000000:0.000000,-3.311372,-11.462828	./.:0:0,0:0.860128,0.134606,0.005266:0.000000,0.000000,0.000000	0/0:7:7,0:0.998779,0.001221,0.000000:0.000000,-2.107237,-10.121484	0/0:10:10,0:0.999847,0.000153,0.000000:0.000000,-3.010338,-11.397652	0/1:8:5,3:0.000495,0.999505,0.000000:-4.110785,0.000000,-6.788182	0/1:9:6,3:0.000922,0.999078,0.000000:-3.840476,0.000000,-7.526475	0/0:6:6,0:0.997561,0.002439,0.000000:0.000000,-1.806203,-9.443844	0/0:7:7,0:0.998779,0.001221,0.000000:0.000000,-2.107237,-10.121484	0/0:9:9,0:0.999694,0.000306,0.000000:0.000000,-2.709304,-11.073869	0/0:5:5,0:0.995134,0.004866,0.000000:0.000000,-1.505169,-8.590316	./.:0:0,0:0.860128,0.134606,0.005266:0.000000,0.000000,0.000000	0/0:7:7,0:0.998779,0.001221,0.000000:0.000000,-2.107237,-10.121484	0/0:9:9,0:0.999694,0.000306,0.000000:0.000000,-2.709304,-11.073869	0/0:7:7,0:0.998779,0.001221,0.000000:0.000000,-2.107237,-9.354353	./.:0:0,0:0.860128,0.134606,0.005266:0.000000,0.000000,0.000000	./.:0:0,0:0.860128,0.134606,0.005266:0.000000,0.000000,0.000000	0/0:5:5,0:0.995134,0.004866,0.000000:0.000000,-1.505169,-8.590316	./.:0:0,0:0.860128,0.134606,0.005266:0.000000,0.000000,0.000000	0/0:5:5,0:0.995134,0.004866,0.000000:0.000000,-1.505169,-8.590316	0/0:5:5,0:0.995134,0.004866,0.000000:0.000000,-1.505169,-8.590316	./.:0:0,0:0.860128,0.134606,0.005266:0.000000,0.000000,0.000000	0/0:6:6,0:0.997561,0.002439,0.000000:0.000000,-1.806203,-9.443844	./.:0:0,0:0.860128,0.134606,0.005266:0.000000,0.000000,0.000000	0/0:9:9,0:0.999694,0.000306,0.000000:0.000000,-2.709304,-11.073869	0/0:5:5,0:0.995134,0.004866,0.000000:0.000000,-1.505169,-8.590316	./.:0:0,0:0.860128,0.134606,0.005266:0.000000,0.000000,0.000000	0/0:5:5,0:0.995134,0.004866,0.000000:0.000000,-1.505169,-8.590316	0/0:6:6,0:0.997561,0.002439,0.000000:0.000000,-1.806203,-9.027449	0/0:5:5,0:0.995134,0.004866,0.000000:0.000000,-1.505169,-8.590316	0/0:6:6,0:0.997561,0.002439,0.000000:0.000000,-1.806203,-9.443844	0/0:6:6,0:0.997561,0.002439,0.000000:0.000000,-1.806203,-9.443844	0/0:5:5,0:0.995134,0.004866,0.000000:0.000000,-1.505169,-8.590316	0/0:6:6,0:0.997561,0.002439,0.000000:0.000000,-1.806203,-9.443844	0/1:8:1,7:0.000000,0.969626,0.030374:-8.153189,0.000000,-0.096544	0/0:10:10,0:0.999847,0.000153,0.000000:0.000000,-3.010338,-11.183932	./.:0:0,0:0.860128,0.134606,0.005266:0.000000,0.000000,0.000000
NC_035107.1	13092208	.	C	T	.	PASS	NS=35;DP=244;AF=0.057672	GT:DP:AD:GP:GL	0/0:7:7,0:0.999045,0.000955,0.000000:0.000000,-2.107237,-10.121484	0/0:8:8,0:0.999522,0.000478,0.000000:0.000000,-2.408271,-10.655859	0/0:6:6,0:0.998091,0.001909,0.000000:0.000000,-1.806203,-9.443844	0/1:6:4,2:0.011387,0.988613,0.000000:-2.850809,0.000000,-6.042860	0/0:9:9,0:0.999761,0.000239,0.000000:0.000000,-2.709304,-11.073869	./.:0:0,0:0.887983,0.108691,0.003326:0.000000,0.000000,0.000000	0/1:6:3,3:0.000190,0.999809,0.000001:-4.633696,0.000000,-4.633696	0/0:9:9,0:0.999761,0.000239,0.000000:0.000000,-2.709304,-11.073869	0/0:5:5,0:0.996190,0.003810,0.000000:0.000000,-1.505169,-8.590316	./.:0:0,0:0.887983,0.108691,0.003326:0.000000,0.000000,0.000000	0/1:7:2,5:0.000001,0.999916,0.000084:-6.949327,0.000000,-2.563712	./.:0:0,0:0.887983,0.108691,0.003326:0.000000,0.000000,0.000000	0/0:9:9,0:0.999761,0.000239,0.000000:0.000000,-2.709304,-11.073869	0/0:9:9,0:0.999761,0.000239,0.000000:0.000000,-2.709304,-11.073869	0/0:6:6,0:0.998091,0.001909,0.000000:0.000000,-1.806203,-9.443844	0/0:5:5,0:0.996190,0.003810,0.000000:0.000000,-1.505169,-8.590316	./.:0:0,0:0.887983,0.108691,0.003326:0.000000,0.000000,0.000000	./.:0:0,0:0.887983,0.108691,0.003326:0.000000,0.000000,0.000000	./.:0:0,0:0.887983,0.108691,0.003326:0.000000,0.000000,0.000000	./.:0:0,0:0.887983,0.108691,0.003326:0.000000,0.000000,0.000000	0/1:8:3,5:0.000004,0.999993,0.000002:-6.293565,0.000000,-4.110785	0/0:6:6,0:0.998091,0.001909,0.000000:0.000000,-1.806203,-9.443844	0/0:6:6,0:0.998091,0.001909,0.000000:0.000000,-1.806203,-9.443844	0/0:9:9,0:0.999761,0.000239,0.000000:0.000000,-2.709304,-11.073869	0/0:7:7,0:0.999045,0.000955,0.000000:0.000000,-2.107237,-10.121484	0/0:6:6,0:0.998091,0.001909,0.000000:0.000000,-1.806203,-9.443844	./.:0:0,0:0.887983,0.108691,0.003326:0.000000,0.000000,0.000000	0/0:6:6,0:0.998091,0.001909,0.000000:0.000000,-1.806203,-9.443844	0/0:5:5,0:0.996190,0.003810,0.000000:0.000000,-1.505169,-8.590316	0/0:8:8,0:0.999522,0.000478,0.000000:0.000000,-2.408271,-10.655859	0/0:5:5,0:0.996190,0.003810,0.000000:0.000000,-1.505169,-8.590316	./.:0:0,0:0.887983,0.108691,0.003326:0.000000,0.000000,0.000000	0/0:6:6,0:0.998091,0.001909,0.000000:0.000000,-1.806203,-9.443844	0/0:6:6,0:0.998091,0.001909,0.000000:0.000000,-1.806203,-9.443844	0/0:7:7,0:0.999045,0.000955,0.000000:0.000000,-2.107237,-10.121484	0/0:7:7,0:0.999045,0.000955,0.000000:0.000000,-2.107237,-10.121484	0/0:8:8,0:0.999522,0.000478,0.000000:0.000000,-2.408271,-10.329154	0/0:7:7,0:0.999045,0.000955,0.000000:0.000000,-2.107237,-10.121484	0/0:5:5,0:0.996190,0.003810,0.000000:0.000000,-1.505169,-8.590316	0/0:5:5,0:0.996190,0.003810,0.000000:0.000000,-1.505169,-8.590316	0/0:11:11,0:0.999940,0.000060,0.000000:0.000000,-3.311372,-11.645394	0/0:7:7,0:0.999045,0.000955,0.000000:0.000000,-2.107237,-10.121484	0/0:11:11,0:0.999940,0.000060,0.000000:0.000000,-3.311372,-11.645394	0/0:6:6,0:0.998091,0.001909,0.000000:0.000000,-1.806203,-9.443844	./.:0:0,0:0.887983,0.108691,0.003326:0.000000,0.000000,0.000000
NC_035107.1	13415057	.	G	T	.	PASS	NS=34;DP=572;AF=0.184012	GT:DP:AD:GP:GL	0/0:22:22,0:1.000000,0.000000,0.000000:0.000000,-6.622744,-12.130733	./.:17:15,2:0.837903,0.162097,0.000000:0.000000,-0.367613,-8.989806	0/0:18:17,1:0.999442,0.000558,0.000000:0.000000,-2.906959,-10.621650	0/0:16:16,0:0.999993,0.000007,0.000000:0.000000,-4.816541,-12.180258	0/0:13:13,0:0.999945,0.000055,0.000000:0.000000,-3.913440,-11.969707	0/1:19:15,4:0.004152,0.995848,0.000000:-2.725749,0.000000,-8.971916	0/1:7:4,3:0.000093,0.999907,0.000000:-4.375924,0.000000,-5.837026	0/0:11:11,0:0.999780,0.000220,0.000000:0.000000,-3.311372,-11.645394	./.:19:16,3:0.176717,0.823283,0.000000:-1.014077,0.000000,-8.738884	0/0:8:8,0:0.998241,0.001759,0.000000:0.000000,-2.408271,-10.655859	0/1:28:17,11:0.000000,1.000000,0.000000:-7.614066,0.000000,-9.283821	0/1:16:11,5:0.000024,0.999976,0.000000:-4.969254,0.000000,-8.951152	0/1:9:7,2:0.022487,0.977513,0.000000:-1.984003,0.000000,-8.153669	0/1:16:11,5:0.000066,0.999934,0.000000:-4.526007,0.000000,-8.951152	0/0:16:16,0:0.999993,0.000007,0.000000:0.000000,-4.816541,-12.180258	0/0:8:8,0:0.998241,0.001759,0.000000:0.000000,-2.408271,-10.655859	0/1:24:17,7:0.000011,0.999989,0.000000:-5.318239,0.000000,-9.128094	0/1:20:16,4:0.007841,0.992159,0.000000:-2.448012,0.000000,-8.868143	0/0:20:18,2:0.975584,0.024416,0.000000:0.000000,-1.255782,-9.278342	0/0:13:13,0:0.999945,0.000055,0.000000:0.000000,-3.913440,-11.969707	0/1:21:12,9:0.000000,1.000000,0.000000:-7.675130,0.000000,-9.036934	0/0:21:21,0:1.000000,0.000000,0.000000:0.000000,-6.321710,-12.145007	0/0:29:26,3:0.994282,0.005718,0.000000:0.000000,-1.894438,-8.356516	0/0:12:11,1:0.965785,0.034215,0.000000:0.000000,-1.104853,-9.849361	./.:15:13,2:0.570147,0.429853,0.000000:-0.223141,0.000000,-8.881350	./.:19:16,3:0.474098,0.525902,0.000000:-0.390843,0.000000,-8.738884	0/1:10:6,4:0.000016,0.999984,0.000000:-5.128513,0.000000,-7.377553	0/1:21:17,4:0.014801,0.985199,0.000000:-2.169045,0.000000,-8.807491	0/1:14:11,3:0.007886,0.992114,0.000000:-2.445509,0.000000,-9.069031	0/0:16:16,0:0.999993,0.000007,0.000000:0.000000,-4.816541,-12.180258	./.:0:0,0:0.665836,0.300304,0.033861:0.000000,0.000000,0.000000	0/0:5:5,0:0.986102,0.013898,0.000000:0.000000,-1.505169,-8.590316	./.:0:0,0:0.665836,0.300304,0.033861:0.000000,0.000000,0.000000	0/0:8:8,0:0.998241,0.001759,0.000000:0.000000,-2.408271,-10.655859	./.:0:0,0:0.665836,0.300304,0.033861:0.000000,0.000000,0.000000	0/0:11:11,0:0.999780,0.000220,0.000000:0.000000,-3.311372,-11.481355	./.:0:0,0:0.665836,0.300304,0.033861:0.000000,0.000000,0.000000	./.:0:0,0:0.665836,0.300304,0.033861:0.000000,0.000000,0.000000	0/0:5:5,0:0.986102,0.013898,0.000000:0.000000,-1.505169,-8.590316	./.:0:0,0:0.665836,0.300304,0.033861:0.000000,0.000000,0.000000	0/0:9:9,0:0.999120,0.000880,0.000000:0.000000,-2.709304,-11.073869	./.:0:0,0:0.665836,0.300304,0.033861:0.000000,0.000000,0.000000	0/0:9:9,0:0.999120,0.000880,0.000000:0.000000,-2.709304,-10.848111	0/0:9:9,0:0.999120,0.000880,0.000000:0.000000,-2.709304,-10.848111	0/0:18:18,0:0.999998,0.000002,0.000000:0.000000,-5.418609,-12.215952
NC_035107.1	13521827	.	C	T	.	PASS	NS=37;DP=331;AF=0.301572	GT:DP:AD:GP:GL	0/0:8:8,0:0.996638,0.003362,0.000000:0.000000,-2.408271,-10.655859	1/1:8:0,8:0.000000,0.017771,0.982229:-10.389484,-2.408271,0.000000	0/0:8:8,0:0.996638,0.003362,0.000000:0.000000,-2.408271,-10.655859	0/0:11:11,0:0.999579,0.000421,0.000000:0.000000,-3.311372,-11.645394	./.:0:0,0:0.487802,0.421253,0.090946:0.000000,0.000000,0.000000	0/0:7:7,0:0.993299,0.006701,0.000000:0.000000,-2.107237,-10.121484	0/1:19:12,7:0.000000,1.000000,0.000000:-6.483877,0.000000,-9.173533	0/0:11:11,0:0.999579,0.000421,0.000000:0.000000,-3.311372,-11.289338	1/1:7:0,7:0.000000,0.034921,0.965079:-10.121484,-2.107237,0.000000	1/1:8:0,8:0.000000,0.017771,0.982229:-10.655859,-2.408271,0.000000	0/0:13:13,0:0.999895,0.000105,0.000000:0.000000,-3.913440,-11.956295	0/1:7:4,3:0.000049,0.999951,0.000000:-4.375924,0.000000,-5.837026	0/1:6:3,3:0.000027,0.999968,0.000005:-4.633696,0.000000,-4.633696	0/1:13:9,4:0.000051,0.999949,0.000000:-4.355089,0.000000,-7.948201	0/0:5:5,0:0.973724,0.026276,0.000000:0.000000,-1.505169,-8.590316	0/0:8:8,0:0.996638,0.003362,0.000000:0.000000,-2.408271,-10.389484	./.:0:0,0:0.487802,0.421253,0.090946:0.000000,0.000000,0.000000	0/0:7:7,0:0.993299,0.006701,0.000000:0.000000,-2.107237,-10.121484	0/0:9:9,0:0.998316,0.001684,0.000000:0.000000,-2.709304,-11.073869	0/0:6:6,0:0.986687,0.013313,0.000000:0.000000,-1.806203,-9.443844	0/0:10:10,0:0.999157,0.000843,0.000000:0.000000,-3.010338,-11.397652	0/0:11:11,0:0.999579,0.000421,0.000000:0.000000,-3.311372,-11.645394	0/0:7:7,0:0.993299,0.006701,0.000000:0.000000,-2.107237,-10.121484	./.:0:0,0:0.487802,0.421253,0.090946:0.000000,0.000000,0.000000	./.:0:0,0:0.487802,0.421253,0.090946:0.000000,0.000000,0.000000	./.:0:0,0:0.487802,0.421253,0.090946:0.000000,0.000000,0.000000	0/0:6:6,0:0.986687,0.013313,0.000000:0.000000,-1.806203,-9.443844	0/0:11:11,0:0.999579,0.000421,0.000000:0.000000,-3.311372,-11.645394	./.:0:0,0:0.487802,0.421253,0.090946:0.000000,0.000000,0.000000	0/0:6:6,0:0.986687,0.013313,0.000000:0.000000,-1.806203,-9.443844	0/0:9:9,0:0.998316,0.001684,0.000000:0.000000,-2.709304,-11.073869	0/1:5:1,4:0.000001,0.978751,0.021248:-6.216064,0.000000,-0.997587	0/0:10:10,0:0.999157,0.000843,0.000000:0.000000,-3.010338,-11.205616	0/1:15:8,7:0.000000,1.000000,0.000000:-7.319960,0.000000,-8.052696	1/1:12:0,12:0.000000,0.001129,0.998871:-11.832009,-3.612406,0.000000	0/0:6:6,0:0.986687,0.013313,0.000000:0.000000,-1.806203,-9.443844	0/1:5:1,4:0.000001,0.978751,0.021248:-6.216064,0.000000,-0.997587	1/1:7:0,7:0.000000,0.034921,0.965079:-10.121484,-2.107237,0.000000	0/1:8:6,2:0.006116,0.993884,0.000000:-2.274596,0.000000,-7.640971	./.:5:0,5:0.000000,0.126440,0.873560:-8.590316,-1.505169,0.000000	0/0:13:12,1:0.967146,0.032854,0.000000:0.000000,-1.405203,-10.092474	./.:0:0,0:0.487802,0.421253,0.090946:0.000000,0.000000,0.000000	0/1:8:4,4:0.000010,0.999990,0.000001:-5.082961,0.000000,-5.612182	1/1:7:0,7:0.000000,0.034921,0.965079:-9.806193,-2.107237,0.000000	0/0:9:9,0:0.998316,0.001684,0.000000:0.000000,-2.709304,-11.073869
NC_035107.1	13666609	.	G	A	.	PASS	NS=44;DP=444;AF=0.091044	GT:DP:AD:GP:GL	0/1:13:6,7:0.000000,1.000000,0.000000:-7.681466,0.000000,-6.813994	0/0:11:11,0:0.999902,0.000098,0.000000:0.000000,-3.311372,-11.645394	0/0:9:9,0:0.999609,0.000391,0.000000:0.000000,-2.709304,-11.073869	1/1:11:0,11:0.000000,0.009655,0.990345:-11.645394,-3.311372,0.000000	0/0:19:19,0:1.000000,0.000000,0.000000:0.000000,-5.719643,-12.215731	0/1:14:10,4:0.000406,0.999594,0.000000:-4.089384,0.000000,-8.978023	0/0:12:12,0:0.999951,0.000049,0.000000:0.000000,-3.612406,-11.832009	0/0:7:7,0:0.998437,0.001563,0.000000:0.000000,-2.107237,-10.121484	0/0:11:11,0:0.999902,0.000098,0.000000:0.000000,-3.311372,-11.645394	0/0:11:11,0:0.999902,0.000098,0.000000:0.000000,-3.311372,-11.645394	0/1:7:4,3:0.000210,0.999790,0.000000:-4.375924,0.000000,-5.837026	./.:0:0,0:0.826201,0.165510,0.008289:0.000000,0.000000,0.000000	0/0:13:13,0:0.999976,0.000024,0.000000:0.000000,-3.913440,-11.820652	0/1:6:4,2:0.006989,0.993011,0.000000:-2.850809,0.000000,-6.042860	0/1:9:5,4:0.000021,0.999979,0.000000:-5.374803,0.000000,-6.600218	0/0:9:9,0:0.999609,0.000391,0.000000:0.000000,-2.709304,-11.073869	0/0:9:9,0:0.999609,0.000391,0.000000:0.000000,-2.709304,-11.073869	0/0:9:9,0:0.999609,0.000391,0.000000:0.000000,-2.709304,-11.073869	0/0:11:11,0:0.999902,0.000098,0.000000:0.000000,-3.311372,-11.645394	0/0:9:9,0:0.999609,0.000391,0.000000:0.000000,-2.709304,-11.073869	0/0:6:6,0:0.996880,0.003120,0.000000:0.000000,-1.806203,-9.443844	0/0:11:11,0:0.999902,0.000098,0.000000:0.000000,-3.311372,-11.645394	0/0:12:12,0:0.999951,0.000049,0.000000:0.000000,-3.612406,-11.832009	0/0:11:11,0:0.999902,0.000098,0.000000:0.000000,-3.311372,-11.645394	0/0:9:9,0:0.999609,0.000391,0.000000:0.000000,-2.709304,-11.073869	0/0:14:14,0:0.999988,0.000012,0.000000:0.000000,-4.214473,-12.068471	0/0:13:13,0:0.999976,0.000024,0.000000:0.000000,-3.913440,-11.969707	0/0:5:5,0:0.993779,0.006221,0.000000:0.000000,-1.505169,-8.590316	0/0:6:6,0:0.996880,0.003120,0.000000:0.000000,-1.806203,-9.443844	0/0:7:7,0:0.998437,0.001563,0.000000:0.000000,-2.107237,-10.121484	0/0:9:9,0:0.999609,0.000391,0.000000:0.000000,-2.709304,-11.073869	0/0:11:11,0:0.999902,0.000098,0.000000:0.000000,-3.311372,-11.645394	0/0:7:7,0:0.998437,0.001563,0.000000:0.000000,-2.107237,-10.121484	0/0:9:9,0:0.999609,0.000391,0.000000:0.000000,-2.709304,-11.073869	0/0:10:10,0:0.999804,0.000196,0.000000:0.000000,-3.010338,-11.397652	0/0:9:9,0:0.999609,0.000391,0.000000:0.000000,-2.709304,-11.073869	0/0:13:13,0:0.999976,0.000024,0.000000:0.000000,-3.913440,-11.969707	0/0:10:10,0:0.999804,0.000196,0.000000:0.000000,-3.010338,-11.397652	0/0:13:13,0:0.999976,0.000024,0.000000:0.000000,-3.913440,-11.969707	0/0:14:14,0:0.999988,0.000012,0.000000:0.000000,-4.214473,-12.068471	0/0:15:15,0:0.999994,0.000006,0.000000:0.000000,-4.515507,-12.136443	0/0:5:5,0:0.993779,0.006221,0.000000:0.000000,-1.505169,-8.590316	0/1:6:2,4:0.000005,0.999925,0.000071:-6.042860,0.000000,-2.850809	0/0:11:11,0:0.999902,0.000098,0.000000:0.000000,-3.311372,-11.645394	0/0:8:8,0:0.999218,0.000782,0.000000:0.000000,-2.408271,-10.655859
NC_035107.1	14321578	.	A	T	.	PASS	NS=36;DP=276;AF=0.098670	GT:DP:AD:GP:GL	0/1:8:1,7:0.000000,0.958015,0.041985:-8.153189,0.000000,-0.096544	0/0:11:11,0:0.999893,0.000107,0.000000:0.000000,-3.311372,-11.645394	0/0:7:7,0:0.998293,0.001707,0.000000:0.000000,-2.107237,-10.121484	./.:0:0,0:0.812396,0.177868,0.009736:0.000000,0.000000,0.000000	./.:0:0,0:0.812396,0.177868,0.009736:0.000000,0.000000,0.000000	0/0:11:11,0:0.999893,0.000107,0.000000:0.000000,-3.311372,-11.645394	0/1:12:7,5:0.000005,0.999995,0.000000:-5.946911,0.000000,-7.839853	0/0:7:7,0:0.998293,0.001707,0.000000:0.000000,-2.107237,-10.121484	./.:0:0,0:0.812396,0.177868,0.009736:0.000000,0.000000,0.000000	0/1:8:2,6:0.000000,0.999709,0.000291:-7.640971,0.000000,-2.274596	0/1:7:5,2:0.012319,0.987681,0.000000:-2.563712,0.000000,-6.949327	0/0:6:6,0:0.996591,0.003409,0.000000:0.000000,-1.806203,-9.443844	0/0:6:6,0:0.996591,0.003409,0.000000:0.000000,-1.806203,-9.443844	0/1:10:4,6:0.000000,0.999999,0.000000:-7.377553,0.000000,-5.128513	0/1:9:4,5:0.000001,0.999999,0.000000:-6.600218,0.000000,-5.374803	0/0:9:9,0:0.999573,0.000427,0.000000:0.000000,-2.709304,-11.073869	0/0:9:9,0:0.999573,0.000427,0.000000:0.000000,-2.709304,-11.073869	0/0:7:7,0:0.998293,0.001707,0.000000:0.000000,-2.107237,-10.121484	0/0:9:9,0:0.999573,0.000427,0.000000:0.000000,-2.709304,-11.073869	0/0:8:8,0:0.999146,0.000854,0.000000:0.000000,-2.408271,-10.655859	./.:0:0,0:0.812396,0.177868,0.009736:0.000000,0.000000,0.000000	0/0:10:10,0:0.999786,0.000214,0.000000:0.000000,-3.010338,-11.397652	./.:0:0,0:0.812396,0.177868,0.009736:0.000000,0.000000,0.000000	0/0:8:8,0:0.999146,0.000854,0.000000:0.000000,-2.408271,-10.655859	0/0:9:9,0:0.999573,0.000427,0.000000:0.000000,-2.709304,-11.073869	0/0:9:9,0:0.999573,0.000427,0.000000:0.000000,-2.709304,-11.073869	0/0:10:10,0:0.999786,0.000214,0.000000:0.000000,-3.010338,-11.397652	./.:0:0,0:0.812396,0.177868,0.009736:0.000000,0.000000,0.000000	0/0:5:5,0:0.993205,0.006795,0.000000:0.000000,-1.505169,-8.590316	0/0:6:6,0:0.996591,0.003409,0.000000:0.000000,-1.806203,-9.443844	0/0:7:7,0:0.998293,0.001707,0.000000:0.000000,-2.107237,-10.121484	./.:0:0,0:0.812396,0.177868,0.009736:0.000000,0.000000,0.000000	0/0:5:5,0:0.993205,0.006795,0.000000:0.000000,-1.505169,-8.590316	0/0:6:6,0:0.996591,0.003409,0.000000:0.000000,-1.806203,-9.443844	0/0:6:6,0:0.996591,0.003409,0.000000:0.000000,-1.806203,-9.443844	0/0:5:5,0:0.993205,0.006795,0.000000:0.000000,-1.505169,-8.590316	0/0:6:6,0:0.996591,0.003409,0.000000:0.000000,-1.806203,-9.443844	0/0:7:7,0:0.998293,0.001707,0.000000:0.000000,-2.107237,-10.121484	./.:0:0,0:0.812396,0.177868,0.009736:0.000000,0.000000,0.000000	./.:0:0,0:0.812396,0.177868,0.009736:0.000000,0.000000,0.000000	0/0:5:5,0:0.993205,0.006795,0.000000:0.000000,-1.505169,-8.590316	0/0:6:6,0:0.996591,0.003409,0.000000:0.000000,-1.806203,-9.443844	0/1:11:5,6:0.000000,1.000000,0.000000:-7.205299,0.000000,-6.175486	0/0:5:5,0:0.993205,0.006795,0.000000:0.000000,-1.505169,-8.590316	0/0:6:6,0:0.996591,0.003409,0.000000:0.000000,-1.806203,-9.443844
NC_035107.1	14653497	.	C	T	.	PASS	NS=38;DP=346;AF=0.076403	GT:DP:AD:GP:GL	0/0:13:13,0:0.999980,0.000020,0.000000:0.000000,-3.913440,-11.848200	./.:0:0,0:0.853031,0.141131,0.005837:0.000000,0.000000,0.000000	0/0:13:13,0:0.999980,0.000020,0.000000:0.000000,-3.913440,-11.848200	0/0:7:7,0:0.998709,0.001291,0.000000:0.000000,-2.107237,-10.121484	0/0:9:9,0:0.999677,0.000323,0.000000:0.000000,-2.709304,-11.073869	0/0:10:10,0:0.999838,0.000162,0.000000:0.000000,-3.010338,-11.397652	0/0:6:6,0:0.997422,0.002578,0.000000:0.000000,-1.806203,-9.443844	0/0:11:11,0:0.999919,0.000081,0.000000:0.000000,-3.311372,-11.645394	0/0:6:6,0:0.997422,0.002578,0.000000:0.000000,-1.806203,-9.443844	0/0:9:9,0:0.999677,0.000323,0.000000:0.000000,-2.709304,-10.581776	0/0:21:21,0:1.000000,0.000000,0.000000:0.000000,-6.321710,-12.193515	0/0:6:6,0:0.997422,0.002578,0.000000:0.000000,-1.806203,-9.443844	0/0:10:10,0:0.999838,0.000162,0.000000:0.000000,-3.010338,-11.397652	0/0:14:14,0:0.999990,0.000010,0.000000:0.000000,-4.214473,-12.068471	0/0:12:12,0:0.999960,0.000040,0.000000:0.000000,-3.612406,-11.832009	0/0:6:6,0:0.997422,0.002578,0.000000:0.000000,-1.806203,-9.069652	./.:0:0,0:0.853031,0.141131,0.005837:0.000000,0.000000,0.000000	0/0:5:5,0:0.994857,0.005143,0.000000:0.000000,-1.505169,-8.590316	0/0:10:10,0:0.999838,0.000162,0.000000:0.000000,-3.010338,-11.397652	./.:0:0,0:0.853031,0.141131,0.005837:0.000000,0.000000,0.000000	./.:0:0,0:0.853031,0.141131,0.005837:0.000000,0.000000,0.000000	0/0:5:5,0:0.994857,0.005143,0.000000:0.000000,-1.505169,-8.145222	0/0:9:9,0:0.999677,0.000323,0.000000:0.000000,-2.709304,-11.073869	0/0:6:6,0:0.997422,0.002578,0.000000:0.000000,-1.806203,-9.443844	0/0:6:6,0:0.997422,0.002578,0.000000:0.000000,-1.806203,-9.443844	0/0:8:8,0:0.999354,0.000646,0.000000:0.000000,-2.408271,-10.389484	0/0:8:8,0:0.999354,0.000646,0.000000:0.000000,-2.408271,-10.655859	0/0:7:7,0:0.998709,0.001291,0.000000:0.000000,-2.107237,-10.121484	0/0:6:6,0:0.997422,0.002578,0.000000:0.000000,-1.806203,-9.069652	0/0:6:6,0:0.997422,0.002578,0.000000:0.000000,-1.806203,-9.443844	0/0:7:7,0:0.998709,0.001291,0.000000:0.000000,-2.107237,-9.806193	0/1:6:2,4:0.000019,0.999923,0.000058:-5.513048,0.000000,-2.850809	0/0:6:6,0:0.997422,0.002578,0.000000:0.000000,-1.806203,-9.443844	0/0:12:12,0:0.999960,0.000040,0.000000:0.000000,-3.612406,-11.832009	0/0:11:11,0:0.999919,0.000081,0.000000:0.000000,-3.311372,-11.645394	0/0:8:8,0:0.999354,0.000646,0.000000:0.000000,-2.408271,-10.655859	./.:8:0,8:0.000000,0.086286,0.913714:-10.655859,-2.408271,0.000000	./.:0:0,0:0.853031,0.141131,0.005837:0.000000,0.000000,0.000000	1/1:14:0,14:0.000000,0.001473,0.998527:-12.068471,-4.214473,0.000000	./.:0:0,0:0.853031,0.141131,0.005837:0.000000,0.000000,0.000000	0/1:8:3,5:0.000001,0.999985,0.000014:-6.788182,0.000000,-3.480815	0/0:8:8,0:0.999354,0.000646,0.000000:0.000000,-2.408271,-10.655859	0/0:9:9,0:0.999677,0.000323,0.000000:0.000000,-2.709304,-11.073869	0/0:5:5,0:0.994857,0.005143,0.000000:0.000000,-1.505169,-8.590316	0/0:15:15,0:0.999995,0.000005,0.000000:0.000000,-4.515507,-12.136443
NC_035107.1	14775351	.	C	G	.	PASS	NS=34;DP=331;AF=0.275306	GT:DP:AD:GP:GL	0/0:10:10,0:0.999259,0.000741,0.000000:0.000000,-3.010338,-11.397652	0/0:8:8,0:0.997041,0.002959,0.000000:0.000000,-2.408271,-10.655859	./.:0:0,0:0.525181,0.399026,0.075794:0.000000,0.000000,0.000000	0/0:14:14,0:0.999954,0.000046,0.000000:0.000000,-4.214473,-12.068471	0/0:15:15,0:0.999977,0.000023,0.000000:0.000000,-4.515507,-12.136443	0/0:8:8,0:0.997041,0.002959,0.000000:0.000000,-2.408271,-10.655859	0/0:5:5,0:0.976808,0.023192,0.000000:0.000000,-1.505169,-8.590316	0/0:10:10,0:0.999259,0.000741,0.000000:0.000000,-3.010338,-11.397652	0/0:9:9,0:0.998518,0.001482,0.000000:0.000000,-2.709304,-11.073869	0/0:15:15,0:0.999977,0.000023,0.000000:0.000000,-4.515507,-12.136443	./.:0:0,0:0.525181,0.399026,0.075794:0.000000,0.000000,0.000000	0/0:11:11,0:0.999629,0.000371,0.000000:0.000000,-3.311372,-11.645394	0/0:13:13,0:0.999907,0.000093,0.000000:0.000000,-3.913440,-11.969707	0/0:11:11,0:0.999629,0.000371,0.000000:0.000000,-3.311372,-11.645394	0/0:9:9,0:0.998518,0.001482,0.000000:0.000000,-2.709304,-11.073869	0/0:6:6,0:0.988268,0.011732,0.000000:0.000000,-1.806203,-9.443844	0/0:5:5,0:0.976808,0.023192,0.000000:0.000000,-1.505169,-8.590316	0/0:5:5,0:0.976808,0.023192,0.000000:0.000000,-1.505169,-8.590316	0/0:9:9,0:0.998518,0.001482,0.000000:0.000000,-2.709304,-11.073869	0/0:6:6,0:0.988268,0.011732,0.000000:0.000000,-1.806203,-9.443844	0/0:9:9,0:0.998518,0.001482,0.000000:0.000000,-2.709304,-11.073869	0/0:14:14,0:0.999954,0.000046,0.000000:0.000000,-4.214473,-11.962978	0/0:12:12,0:0.999815,0.000185,0.000000:0.000000,-3.612406,-11.832009	./.:0:0,0:0.525181,0.399026,0.075794:0.000000,0.000000,0.000000	0/0:5:5,0:0.976808,0.023192,0.000000:0.000000,-1.505169,-8.590316	./.:0:0,0:0.525181,0.399026,0.075794:0.000000,0.000000,0.000000	0/0:9:9,0:0.998518,0.001482,0.000000:0.000000,-2.709304,-11.073869	./.:0:0,0:0.525181,0.399026,0.075794:0.000000,0.000000,0.000000	./.:0:0,0:0.525181,0.399026,0.075794:0.000000,0.000000,0.000000	0/0:6:6,0:0.988268,0.011732,0.000000:0.000000,-1.806203,-9.443844	./.:6:0,6:0.000000,0.076004,0.923996:-9.443844,-1.806203,0.000000	0/1:6:2,4:0.000001,0.999731,0.000268:-6.042860,0.000000,-2.850809	1/1:11:0,11:0.000000,0.002564,0.997436:-11.645394,-3.311372,0.000000	./.:5:0,5:0.000000,0.141272,0.858728:-8.590316,-1.505169,0.000000	./.:6:0,6:0.000000,0.076004,0.923996:-9.443844,-1.806203,0.000000	./.:5:0,5:0.000000,0.141272,0.858728:-8.590316,-1.505169,0.000000	0/0:11:11,0:0.999629,0.000371,0.000000:0.000000,-3.311372,-11.645394	0/1:6:2,4:0.000001,0.999731,0.000268:-6.042860,0.000000,-2.850809	0/0:7:7,0:0.994100,0.005900,0.000000:0.000000,-2.107237,-10.121484	1/1:7:0,7:0.000000,0.039503,0.960497:-10.121484,-2.107237,0.000000	0/1:7:5,2:0.028612,0.971388,0.000000:-1.650150,0.000000,-5.975043	./.:5:0,5:0.000000,0.141272,0.858728:-8.590316,-1.505169,0.000000	0/1:8:4,4:0.000003,0.999996,0.000000:-5.612182,0.000000,-5.612182	1/1:8:0,8:0.000000,0.020149,0.979851:-10.655859,-2.408271,0.000000	1/1:9:0,9:0.000000,0.010177,0.989823:-11.073869,-2.709304,0.000000
NC_035107.1	14973309	.	T	A	.	PASS	NS=34;DP=471;AF=0.061292	GT:DP:AD:GP:GL	0/0:11:11,0:0.999936,0.000064,0.000000:0.000000,-3.311372,-18.518520	0/1:11:4,7:0.000000,1.000000,0.000000:-11.045011,0.000000,-6.036620	0/0:22:22,0:1.000000,0.000000,0.000000:0.000000,-6.622744,-24.496570	./.:0:0,0:0.881173,0.115070,0.003757:0.000000,0.000000,0.000000	0/0:34:34,0:1.000000,0.000000,0.000000:0.000000,-10.235150,-26.432733	0/0:6:6,0:0.997964,0.002036,0.000000:0.000000,-1.806203,-12.470200	0/0:18:18,0:1.000000,0.000000,0.000000:0.000000,-5.418609,-23.001547	./.:0:0,0:0.881173,0.115070,0.003757:0.000000,0.000000,0.000000	0/1:15:11,4:0.000099,0.999901,0.000000:-4.889825,0.000000,-13.973210	0/0:10:10,0:0.999873,0.000127,0.000000:0.000000,-3.010338,-17.471735	0/0:13:13,0:0.999984,0.000016,0.000000:0.000000,-3.913440,-19.590425	./.:28:24,4:0.383848,0.616152,0.000000:-1.089627,0.000000,-19.329613	0/1:22:18,4:0.010655,0.989345,0.000000:-2.851885,0.000000,-17.514838	./.:0:0,0:0.881173,0.115070,0.003757:0.000000,0.000000,0.000000	./.:0:0,0:0.881173,0.115070,0.003757:0.000000,0.000000,0.000000	0/0:26:26,0:1.000000,0.000000,0.000000:0.000000,-7.826879,-25.400385	./.:0:0,0:0.881173,0.115070,0.003757:0.000000,0.000000,0.000000	0/0:19:17,2:0.974837,0.025163,0.000000:0.000000,-0.704066,-18.556453	0/0:8:8,0:0.999490,0.000510,0.000000:0.000000,-2.408271,-15.223036	0/0:9:9,0:0.999745,0.000255,0.000000:0.000000,-2.709304,-16.224500	0/0:20:20,0:1.000000,0.000000,0.000000:0.000000,-6.020676,-23.383961	0/0:6:6,0:0.997964,0.002036,0.000000:0.000000,-1.806203,-12.470200	./.:0:0,0:0.881173,0.115070,0.003757:0.000000,0.000000,0.000000	0/0:12:12,0:0.999968,0.000032,0.000000:0.000000,-3.612406,-18.931364	0/0:9:9,0:0.999745,0.000255,0.000000:0.000000,-2.709304,-15.778979	0/0:8:8,0:0.999490,0.000510,0.000000:0.000000,-2.408271,-15.223036	0/0:14:14,0:0.999992,0.000008,0.000000:0.000000,-4.214473,-20.938950	0/0:10:10,0:0.999873,0.000127,0.000000:0.000000,-3.010338,-17.471735	0/0:10:10,0:0.999873,0.000127,0.000000:0.000000,-3.010338,-17.471735	0/0:12:12,0:0.999968,0.000032,0.000000:0.000000,-3.612406,-18.931364	0/0:6:6,0:0.997964,0.002036,0.000000:0.000000,-1.806203,-12.470200	./.:0:0,0:0.881173,0.115070,0.003757:0.000000,0.000000,0.000000	0/0:8:8,0:0.999490,0.000510,0.000000:0.000000,-2.408271,-15.223036	0/0:7:7,0:0.998981,0.001019,0.000000:0.000000,-2.107237,-13.941115	0/0:14:14,0:0.999992,0.000008,0.000000:0.000000,-4.214473,-20.799760	0/0:7:7,0:0.998981,0.001019,0.000000:0.000000,-2.107237,-13.743338	./.:0:0,0:0.881173,0.115070,0.003757:0.000000,0.000000,0.000000	0/0:11:11,0:0.999936,0.000064,0.000000:0.000000,-3.311372,-18.518520	0/0:7:7,0:0.998981,0.001019,0.000000:0.000000,-2.107237,-13.941115	0/0:5:5,0:0.995936,0.004064,0.000000:0.000000,-1.505169,-10.076849	0/0:8:8,0:0.999490,0.000510,0.000000:0.000000,-2.408271,-15.223036	0/0:24:22,2:0.999186,0.000814,0.000000:0.000000,-2.204673,-20.800237	./.:0:0,0:0.881173,0.115070,0.003757:0.000000,0.000000,0.000000	0/0:9:9,0:0.999745,0.000255,0.000000:0.000000,-2.709304,-16.224500	./.:12:10,2:0.234967,0.765033,0.000000:-1.396772,0.000000,-14.478371
NC_035107.1	15131081	.	T	C	.	PASS	NS=34;DP=298;AF=0.396982	GT:DP:AD:GP:GL	1/1:10:0,10:0.000000,0.002958,0.997042:-11.397652,-3.010338,0.000000	0/1:7:4,3:0.000032,0.999968,0.000000:-4.375924,0.000000,-5.837026	1/1:8:0,8:0.000000,0.011727,0.988273:-10.294337,-2.408271,0.000000	1/1:6:0,6:0.000000,0.045316,0.954684:-9.443844,-1.806203,0.000000	0/1:7:2,5:0.000000,0.999102,0.000898:-6.949327,0.000000,-2.563712	0/1:5:3,2:0.000556,0.999439,0.000004:-3.134982,0.000000,-4.880085	1/1:19:0,19:0.000000,0.000006,0.999994:-12.215731,-5.719643,0.000000	0/1:15:5,10:0.000000,0.999998,0.000002:-8.944683,0.000000,-5.220914	0/0:10:10,0:0.998716,0.001284,0.000000:0.000000,-3.010338,-11.140079	0/1:7:2,5:0.000000,0.999102,0.000898:-6.949327,0.000000,-2.563712	0/1:9:4,5:0.000000,0.999998,0.000001:-6.600218,0.000000,-5.374803	./.:0:0,0:0.363631,0.478774,0.157594:0.000000,0.000000,0.000000	0/1:9:4,5:0.000000,0.999998,0.000001:-6.600218,0.000000,-5.374803	./.:9:8,1:0.548395,0.451605,0.000000:0.000000,-0.203805,-8.338010	0/1:6:2,4:0.000001,0.999535,0.000464:-6.042860,0.000000,-2.850809	0/1:9:4,5:0.000000,0.999998,0.000001:-6.600218,0.000000,-5.374803	./.:5:0,5:0.000000,0.086703,0.913297:-8.590316,-1.505169,0.000000	./.:0:0,0:0.363631,0.478774,0.157594:0.000000,0.000000,0.000000	./.:0:0,0:0.363631,0.478774,0.157594:0.000000,0.000000,0.000000	0/1:5:2,3:0.000010,0.999749,0.000241:-4.880085,0.000000,-3.134982	0/0:9:9,0:0.997435,0.002565,0.000000:0.000000,-2.709304,-11.073869	0/1:11:8,3:0.000390,0.999610,0.000000:-3.289244,0.000000,-8.170805	1/1:7:0,7:0.000000,0.023183,0.976817:-10.121484,-2.107237,0.000000	./.:0:0,0:0.363631,0.478774,0.157594:0.000000,0.000000,0.000000	0/1:11:6,5:0.000001,0.999999,0.000000:-6.175486,0.000000,-7.205299	./.:5:0,5:0.000000,0.086703,0.913297:-8.590316,-1.505169,0.000000	0/1:6:3,3:0.000018,0.999975,0.000008:-4.633696,0.000000,-4.633696	./.:0:0,0:0.363631,0.478774,0.157594:0.000000,0.000000,0.000000	./.:0:0,0:0.363631,0.478774,0.157594:0.000000,0.000000,0.000000	0/1:8:5,3:0.000059,0.999941,0.000000:-4.110785,0.000000,-6.788182	./.:0:0,0:0.363631,0.478774,0.157594:0.000000,0.000000,0.000000	0/0:6:6,0:0.979843,0.020157,0.000000:0.000000,-1.806203,-9.443844	0/0:6:6,0:0.979843,0.020157,0.000000:0.000000,-1.806203,-9.443844	0/0:7:7,0:0.989819,0.010181,0.000000:0.000000,-2.107237,-10.121484	0/0:12:12,0:0.999679,0.000321,0.000000:0.000000,-3.612406,-11.659292	0/0:6:6,0:0.979843,0.020157,0.000000:0.000000,-1.806203,-9.443844	0/0:8:8,0:0.994884,0.005116,0.000000:0.000000,-2.408271,-9.942590	0/0:7:7,0:0.989819,0.010181,0.000000:0.000000,-2.107237,-10.121484	0/0:5:5,0:0.960482,0.039518,0.000000:0.000000,-1.505169,-8.590316	0/0:8:8,0:0.994884,0.005116,0.000000:0.000000,-2.408271,-10.329154	0/0:8:8,0:0.994884,0.005116,0.000000:0.000000,-2.408271,-10.655859	0/0:6:6,0:0.979843,0.020157,0.000000:0.000000,-1.806203,-9.443844	0/1:10:4,6:0.000000,0.999998,0.000002:-7.377553,0.000000,-5.128513	./.:0:0,0:0.363631,0.478774,0.157594:0.000000,0.000000,0.000000	0/0:6:6,0:0.979843,0.020157,0.000000:0.000000,-1.806203,-8.984982
NC_035107.1	15658514	.	T	A	.	PASS	NS=36;DP=313;AF=0.364388	GT:DP:AD:GP:GL	0/0:9:9,0:0.997766,0.002234,0.000000:0.000000,-2.709304,-11.073869	0/0:5:5,0:0.965410,0.034590,0.000000:0.000000,-1.505169,-8.590316	0/0:5:5,0:0.965410,0.034590,0.000000:0.000000,-1.505169,-8.590316	0/1:8:6,2:0.004613,0.995387,0.000000:-2.274596,0.000000,-7.640971	./.:0:0,0:0.404002,0.463219,0.132779:0.000000,0.000000,0.000000	0/0:5:5,0:0.965410,0.034590,0.000000:0.000000,-1.505169,-8.590316	1/1:14:0,14:0.000000,0.000213,0.999787:-12.068471,-4.214473,0.000000	0/0:16:16,0:0.999983,0.000017,0.000000:0.000000,-4.816541,-12.180258	0/0:12:12,0:0.999720,0.000280,0.000000:0.000000,-3.612406,-11.832009	0/1:6:2,4:0.000001,0.999595,0.000404:-6.042860,0.000000,-2.850809	0/1:19:5,14:0.000000,0.999982,0.000018:-9.239392,0.000000,-4.194564	0/0:6:6,0:0.982401,0.017599,0.000000:0.000000,-1.806203,-9.443844	./.:0:0,0:0.404002,0.463219,0.132779:0.000000,0.000000,0.000000	0/0:5:5,0:0.965410,0.034590,0.000000:0.000000,-1.505169,-8.590316	0/1:5:2,3:0.000011,0.999778,0.000210:-4.880085,0.000000,-3.134982	./.:0:0,0:0.404002,0.463219,0.132779:0.000000,0.000000,0.000000	./.:0:0,0:0.404002,0.463219,0.132779:0.000000,0.000000,0.000000	0/0:5:5,0:0.965410,0.034590,0.000000:0.000000,-1.505169,-8.145222	./.:0:0,0:0.404002,0.463219,0.132779:0.000000,0.000000,0.000000	0/0:8:8,0:0.995541,0.004459,0.000000:0.000000,-2.408271,-10.655859	0/0:6:6,0:0.982401,0.017599,0.000000:0.000000,-1.806203,-9.069652	0/0:6:6,0:0.982401,0.017599,0.000000:0.000000,-1.806203,-9.443844	0/0:9:9,0:0.997766,0.002234,0.000000:0.000000,-2.709304,-11.073869	./.:0:0,0:0.404002,0.463219,0.132779:0.000000,0.000000,0.000000	./.:0:0,0:0.404002,0.463219,0.132779:0.000000,0.000000,0.000000	0/0:7:7,0:0.991122,0.008878,0.000000:0.000000,-2.107237,-10.121484	0/0:6:6,0:0.982401,0.017599,0.000000:0.000000,-1.806203,-9.443844	./.:0:0,0:0.404002,0.463219,0.132779:0.000000,0.000000,0.000000	0/0:10:10,0:0.998882,0.001118,0.000000:0.000000,-3.010338,-11.397652	0/0:6:6,0:0.982401,0.017599,0.000000:0.000000,-1.806203,-9.443844	1/1:14:0,14:0.000000,0.000213,0.999787:-11.962978,-4.214473,0.000000	./.:0:0,0:0.404002,0.463219,0.132779:0.000000,0.000000,0.000000	1/1:7:0,7:0.000000,0.026530,0.973470:-10.121484,-2.107237,0.000000	1/1:9:0,9:0.000000,0.006767,0.993233:-11.073869,-2.709304,0.000000	1/1:11:0,11:0.000000,0.001700,0.998300:-11.645394,-3.311372,0.000000	1/1:10:0,10:0.000000,0.003395,0.996605:-11.397652,-3.010338,0.000000	0/0:7:7,0:0.991122,0.008878,0.000000:0.000000,-2.107237,-10.121484	0/1:6:4,2:0.001228,0.998772,0.000000:-2.850809,0.000000,-6.042860	0/0:13:13,0:0.999860,0.000140,0.000000:0.000000,-3.913440,-11.969707	1/1:11:0,11:0.000000,0.001700,0.998300:-11.645394,-3.311372,0.000000	0/1:13:8,5:0.000002,0.999998,0.000000:-5.710699,0.000000,-8.325885	0/1:7:5,2:0.002376,0.997624,0.000000:-2.563712,0.000000,-6.949327	0/1:6:3,3:0.000020,0.999973,0.000007:-4.633696,0.000000,-4.633696	1/1:10:0,10:0.000000,0.003395,0.996605:-11.397652,-3.010338,0.000000	1/1:11:0,11:0.000000,0.001700,0.998300:-11.645394,-3.311372,0.000000
NC_035107.1	15842240	.	C	T	.	PASS	NS=34;DP=278;AF=0.239379	GT:DP:AD:GP:GL	0/1:8:3,5:0.000000,0.999988,0.000012:-6.788182,0.000000,-4.110785	./.:0:0,0:0.578544,0.364153,0.057302:0.000000,0.000000,0.000000	0/1:9:6,3:0.000229,0.999771,0.000000:-3.840476,0.000000,-7.262655	0/1:6:4,2:0.003971,0.996029,0.000000:-2.600477,0.000000,-5.808217	0/0:6:6,0:0.990261,0.009739,0.000000:0.000000,-1.806203,-9.443844	0/0:11:11,0:0.999693,0.000307,0.000000:0.000000,-3.311372,-11.645394	0/0:13:13,0:0.999923,0.000077,0.000000:0.000000,-3.913440,-11.929433	0/0:11:11,0:0.999693,0.000307,0.000000:0.000000,-3.311372,-11.645394	0/0:6:6,0:0.990261,0.009739,0.000000:0.000000,-1.806203,-9.443844	0/1:12:5,7:0.000000,1.000000,0.000000:-7.617800,0.000000,-5.750199	0/0:11:11,0:0.999693,0.000307,0.000000:0.000000,-3.311372,-11.645394	./.:0:0,0:0.578544,0.364153,0.057302:0.000000,0.000000,0.000000	0/0:8:8,0:0.997547,0.002453,0.000000:0.000000,-2.408271,-10.597008	0/1:9:4,5:0.000000,0.999999,0.000001:-6.600218,0.000000,-5.374803	0/1:7:5,2:0.005230,0.994770,0.000000:-2.480302,0.000000,-6.949327	0/1:5:2,3:0.000021,0.999864,0.000115:-4.880085,0.000000,-3.134982	./.:0:0,0:0.578544,0.364153,0.057302:0.000000,0.000000,0.000000	0/1:6:1,5:0.000000,0.969370,0.030629:-7.016222,0.000000,-0.697239	0/1:6:1,5:0.000000,0.969370,0.030629:-7.065391,0.000000,-0.697239	./.:0:0,0:0.578544,0.364153,0.057302:0.000000,0.000000,0.000000	./.:9:1,8:0.000000,0.798984,0.201016:-8.664644,-0.203805,0.000000	0/0:6:6,0:0.990261,0.009739,0.000000:0.000000,-1.806203,-9.443844	0/0:7:7,0:0.995107,0.004893,0.000000:0.000000,-2.107237,-10.121484	0/0:5:5,0:0.980711,0.019289,0.000000:0.000000,-1.505169,-8.590316	0/0:10:10,0:0.999386,0.000614,0.000000:0.000000,-3.010338,-11.397652	./.:0:0,0:0.578544,0.364153,0.057302:0.000000,0.000000,0.000000	0/0:11:11,0:0.999693,0.000307,0.000000:0.000000,-3.311372,-11.572850	0/0:8:8,0:0.997547,0.002453,0.000000:0.000000,-2.408271,-10.655859	0/0:6:6,0:0.990261,0.009739,0.000000:0.000000,-1.806203,-9.443844	0/1:10:3,7:0.000000,0.999957,0.000043:-7.946891,0.000000,-3.566337	0/0:7:7,0:0.995107,0.004893,0.000000:0.000000,-2.107237,-10.121484	0/1:5:2,3:0.000059,0.999826,0.000115:-4.433050,0.000000,-3.134982	0/0:6:6,0:0.990261,0.009739,0.000000:0.000000,-1.806203,-9.361150	0/0:6:6,0:0.990261,0.009739,0.000000:0.000000,-1.806203,-9.361150	0/0:6:6,0:0.990261,0.009739,0.000000:0.000000,-1.806203,-9.443844	0/0:6:6,0:0.990261,0.009739,0.000000:0.000000,-1.806203,-9.443844	./.:6:0,6:0.000000,0.090323,0.909677:-9.361150,-1.806203,0.000000	./.:0:0,0:0.578544,0.364153,0.057302:0.000000,0.000000,0.000000	1/1:7:0,7:0.000000,0.047297,0.952703:-10.121484,-2.107237,0.000000	./.:0:0,0:0.578544,0.364153,0.057302:0.000000,0.000000,0.000000	./.:0:0,0:0.578544,0.364153,0.057302:0.000000,0.000000,0.000000	./.:0:0,0:0.578544,0.364153,0.057302:0.000000,0.000000,0.000000	0/1:7:4,3:0.000067,0.999933,0.000000:-4.375924,0.000000,-5.719818	0/0:9:9,0:0.998772,0.001228,0.000000:0.000000,-2.709304,-10.999024	0/0:7:7,0:0.995107,0.004893,0.000000:0.000000,-2.107237,-10.121484
NC_035107.1	16050875	.	G	A	.	PASS	NS=35;DP=289;AF=0.348833	GT:DP:AD:GP:GL	0/0:5:5,0:0.967605,0.032395,0.000000:0.000000,-1.505169,-8.590316	0/0:8:8,0:0.995833,0.004167,0.000000:0.000000,-2.408271,-10.655859	0/0:9:9,0:0.997912,0.002088,0.000000:0.000000,-2.709304,-11.073869	0/0:12:12,0:0.999739,0.000261,0.000000:0.000000,-3.612406,-11.832009	0/0:5:5,0:0.967605,0.032395,0.000000:0.000000,-1.505169,-8.095053	0/0:8:8,0:0.995833,0.004167,0.000000:0.000000,-2.408271,-10.655859	0/0:5:5,0:0.967605,0.032395,0.000000:0.000000,-1.505169,-8.590316	0/0:12:12,0:0.999739,0.000261,0.000000:0.000000,-3.612406,-11.832009	./.:0:0,0:0.424019,0.454297,0.121684:0.000000,0.000000,0.000000	./.:0:0,0:0.424019,0.454297,0.121684:0.000000,0.000000,0.000000	0/0:10:10,0:0.998955,0.001045,0.000000:0.000000,-3.010338,-11.397652	0/0:5:5,0:0.967605,0.032395,0.000000:0.000000,-1.505169,-8.590316	./.:0:0,0:0.424019,0.454297,0.121684:0.000000,0.000000,0.000000	0/0:5:5,0:0.967605,0.032395,0.000000:0.000000,-1.505169,-8.590316	0/1:11:5,6:0.000000,1.000000,0.000000:-7.205299,0.000000,-6.175486	0/1:8:3,5:0.000000,0.999979,0.000021:-6.788182,0.000000,-4.110785	0/0:8:8,0:0.995833,0.004167,0.000000:0.000000,-2.408271,-10.655859	./.:0:0,0:0.424019,0.454297,0.121684:0.000000,0.000000,0.000000	0/0:5:5,0:0.967605,0.032395,0.000000:0.000000,-1.505169,-8.590316	./.:0:0,0:0.424019,0.454297,0.121684:0.000000,0.000000,0.000000	./.:0:0,0:0.424019,0.454297,0.121684:0.000000,0.000000,0.000000	0/1:15:7,8:0.000000,1.000000,0.000000:-8.052696,0.000000,-7.319960	0/0:6:6,0:0.983536,0.016464,0.000000:0.000000,-1.806203,-9.443844	./.:0:0,0:0.424019,0.454297,0.121684:0.000000,0.000000,0.000000	0/1:7:3,4:0.000001,0.999987,0.000011:-5.837026,0.000000,-4.375924	0/0:9:9,0:0.997912,0.002088,0.000000:0.000000,-2.709304,-11.073869	0/1:5:3,2:0.000684,0.999313,0.000004:-3.134982,0.000000,-4.880085	./.:0:0,0:0.424019,0.454297,0.121684:0.000000,0.000000,0.000000	0/0:6:6,0:0.983536,0.016464,0.000000:0.000000,-1.806203,-9.443844	0/1:9:6,3:0.000135,0.999865,0.000000:-3.840476,0.000000,-7.526475	1/1:8:0,8:0.000000,0.014373,0.985627:-10.655859,-2.408271,0.000000	0/1:7:2,5:0.000000,0.999269,0.000731:-6.949327,0.000000,-2.563712	1/1:9:0,9:0.000000,0.007238,0.992762:-11.073869,-2.709304,0.000000	1/1:8:0,8:0.000000,0.014373,0.985627:-10.329154,-2.408271,0.000000	./.:5:0,5:0.000000,0.104475,0.895525:-8.590316,-1.505169,0.000000	1/1:9:0,9:0.000000,0.007238,0.992762:-11.073869,-2.709304,0.000000	0/0:5:5,0:0.967605,0.032395,0.000000:0.000000,-1.505169,-8.590316	0/1:7:3,4:0.000001,0.999987,0.000011:-5.837026,0.000000,-4.375924	0/0:10:10,0:0.998955,0.001045,0.000000:0.000000,-3.010338,-11.397652	1/1:12:0,12:0.000000,0.000911,0.999089:-11.816467,-3.612406,0.000000	0/1:10:4,6:0.000000,0.999998,0.000002:-7.377553,0.000000,-5.128513	0/1:8:4,4:0.000002,0.999997,0.000001:-5.612182,0.000000,-5.612182	./.:0:0,0:0.424019,0.454297,0.121684:0.000000,0.000000,0.000000	1/1:8:0,8:0.000000,0.014373,0.985627:-10.655859,-2.408271,0.000000	0/1:10:5,5:0.000000,1.000000,0.000000:-6.394306,0.000000,-6.394306
NC_035107.1	16270009	.	A	T	.	PASS	NS=36;DP=355;AF=0.257976	GT:DP:AD:GP:GL	0/0:8:8,0:0.997291,0.002709,0.000000:0.000000,-2.408271,-10.008634	0/1:17:8,9:0.000000,1.000000,0.000000:-8.313764,0.000000,-7.717774	0/0:7:7,0:0.994597,0.005403,0.000000:0.000000,-2.107237,-9.770618	./.:6:5,1:0.224073,0.775927,0.000000:-0.697239,0.000000,-7.065391	./.:5:4,1:0.126346,0.873654,0.000000:-0.997587,0.000000,-6.216064	./.:5:0,5:0.000000,0.152372,0.847628:-8.590316,-1.505169,0.000000	0/1:14:10,4:0.000148,0.999852,0.000000:-3.987176,0.000000,-8.554997	0/1:11:8,3:0.000738,0.999262,0.000000:-3.289244,0.000000,-8.497297	1/1:10:0,10:0.000000,0.005586,0.994414:-11.397652,-3.010338,0.000000	0/1:11:4,7:0.000000,0.999997,0.000003:-7.977350,0.000000,-4.817003	0/0:10:10,0:0.999321,0.000679,0.000000:0.000000,-3.010338,-11.397652	0/1:6:1,5:0.000000,0.966272,0.033728:-7.065391,0.000000,-0.697239	0/1:7:5,2:0.003912,0.996088,0.000000:-2.563712,0.000000,-6.900165	1/1:8:0,8:0.000000,0.021976,0.978024:-10.655859,-2.408271,0.000000	0/1:11:7,4:0.000019,0.999981,0.000000:-4.875549,0.000000,-7.977350	0/0:9:9,0:0.998644,0.001356,0.000000:0.000000,-2.709304,-11.073869	0/0:5:5,0:0.978734,0.021266,0.000000:0.000000,-1.505169,-8.590316	./.:5:4,1:0.126346,0.873654,0.000000:-0.997587,0.000000,-6.157455	./.:7:1,6:0.000000,0.934840,0.065160:-7.698574,0.000000,-0.396892	0/0:5:5,0:0.978734,0.021266,0.000000:0.000000,-1.505169,-8.095053	0/0:5:5,0:0.978734,0.021266,0.000000:0.000000,-1.505169,-8.590316	0/0:8:8,0:0.997291,0.002709,0.000000:0.000000,-2.408271,-10.359418	0/1:10:3,7:0.000000,0.999764,0.000236:-8.086326,0.000000,-2.867685	0/1:5:3,2:0.001053,0.998945,0.000002:-3.134982,0.000000,-4.880085	0/0:14:14,0:0.999958,0.000042,0.000000:0.000000,-4.214473,-11.951060	./.:7:1,6:0.000000,0.934840,0.065160:-7.698574,0.000000,-0.396892	0/0:9:9,0:0.998644,0.001356,0.000000:0.000000,-2.709304,-11.073869	0/0:16:16,0:0.999989,0.000011,0.000000:0.000000,-4.816541,-12.089922	0/1:5:2,3:0.000019,0.999854,0.000127:-4.880085,0.000000,-3.134982	0/0:5:5,0:0.978734,0.021266,0.000000:0.000000,-1.505169,-8.590316	0/0:9:9,0:0.998644,0.001356,0.000000:0.000000,-2.709304,-11.073869	0/0:5:5,0:0.978734,0.021266,0.000000:0.000000,-1.505169,-8.044582	0/0:7:7,0:0.994597,0.005403,0.000000:0.000000,-2.107237,-10.121484	./.:0:0,0:0.550599,0.382849,0.066552:0.000000,0.000000,0.000000	0/0:8:8,0:0.997291,0.002709,0.000000:0.000000,-2.408271,-10.359418	0/0:9:9,0:0.998644,0.001356,0.000000:0.000000,-2.709304,-11.073869	0/0:10:10,0:0.999321,0.000679,0.000000:0.000000,-3.010338,-11.183932	0/0:9:9,0:0.998644,0.001356,0.000000:0.000000,-2.709304,-10.822623	./.:0:0,0:0.550599,0.382849,0.066552:0.000000,0.000000,0.000000	0/0:6:6,0:0.989253,0.010747,0.000000:0.000000,-1.806203,-9.027449	0/0:8:8,0:0.997291,0.002709,0.000000:0.000000,-2.408271,-10.655859	0/0:15:15,0:0.999979,0.000021,0.000000:0.000000,-4.515507,-15.787198	0/1:12:7,5:0.000002,0.999998,0.000000:-5.946911,0.000000,-7.839853	0/0:5:5,0:0.978734,0.021266,0.000000:0.000000,-1.505169,-8.036444	./.:0:0,0:0.550599,0.382849,0.066552:0.000000,0.000000,0.000000
NC_035107.1	16438650	.	C	T	.	PASS	NS=36;DP=393;AF=0.220128	GT:DP:AD:GP:GL	0/0:10:10,0:0.999449,0.000551,0.000000:0.000000,-3.010338,-11.397652	0/1:8:5,3:0.000137,0.999863,0.000000:-4.110785,0.000000,-6.788182	0/1:18:14,4:0.001760,0.998240,0.000000:-3.002105,0.000000,-9.145972	0/1:11:8,3:0.000909,0.999091,0.000000:-3.289244,0.000000,-8.497297	0/1:12:6,6:0.000000,1.000000,0.000000:-7.016098,0.000000,-7.016098	1/1:8:0,8:0.000000,0.026931,0.973069:-10.655859,-2.408271,0.000000	0/1:15:7,8:0.000000,1.000000,0.000000:-8.052696,0.000000,-7.319960	0/1:16:7,9:0.000000,1.000000,0.000000:-8.473888,0.000000,-6.807811	0/0:13:13,0:0.999931,0.000069,0.000000:0.000000,-3.913440,-11.969707	./.:14:12,2:0.349566,0.650434,0.000000:-0.517991,0.000000,-8.947340	./.:6:5,1:0.262371,0.737629,0.000000:-0.697239,0.000000,-7.065391	0/0:6:6,0:0.991257,0.008743,0.000000:0.000000,-1.806203,-9.443844	0/0:7:7,0:0.995609,0.004391,0.000000:0.000000,-2.107237,-10.121484	./.:0:0,0:0.608200,0.343344,0.048456:0.000000,0.000000,0.000000	0/0:9:9,0:0.998899,0.001101,0.000000:0.000000,-2.709304,-11.073869	./.:12:10,2:0.121781,0.878219,0.000000:-1.106341,0.000000,-8.900200	0/0:6:6,0:0.991257,0.008743,0.000000:0.000000,-1.806203,-9.443844	./.:5:4,1:0.151195,0.848804,0.000000:-0.997587,0.000000,-6.216064	./.:12:10,2:0.121781,0.878219,0.000000:-1.106341,0.000000,-8.708203	0/0:11:11,0:0.999724,0.000276,0.000000:0.000000,-3.311372,-11.645394	0/1:8:5,3:0.000137,0.999863,0.000000:-4.110785,0.000000,-6.788182	0/1:14:10,4:0.000144,0.999856,0.000000:-4.089384,0.000000,-8.786064	0/0:9:9,0:0.998899,0.001101,0.000000:0.000000,-2.709304,-11.073869	0/1:5:2,3:0.000023,0.999873,0.000103:-4.880085,0.000000,-3.134982	0/0:7:7,0:0.995609,0.004391,0.000000:0.000000,-2.107237,-10.121484	0/1:16:11,5:0.000019,0.999981,0.000000:-4.969254,0.000000,-9.115124	0/0:14:14,0:0.999966,0.000034,0.000000:0.000000,-4.214473,-12.068471	./.:0:0,0:0.608200,0.343344,0.048456:0.000000,0.000000,0.000000	0/0:6:6,0:0.991257,0.008743,0.000000:0.000000,-1.806203,-9.443844	0/1:14:9,5:0.000006,0.999994,0.000000:-5.468337,0.000000,-8.687361	0/0:6:6,0:0.991257,0.008743,0.000000:0.000000,-1.806203,-9.443844	0/0:6:6,0:0.991257,0.008743,0.000000:0.000000,-1.806203,-9.443844	0/0:8:8,0:0.997800,0.002200,0.000000:0.000000,-2.408271,-10.389484	0/0:7:7,0:0.995609,0.004391,0.000000:0.000000,-2.107237,-10.121484	./.:0:0,0:0.608200,0.343344,0.048456:0.000000,0.000000,0.000000	0/0:10:10,0:0.999449,0.000551,0.000000:0.000000,-3.010338,-11.397652	0/0:6:6,0:0.991257,0.008743,0.000000:0.000000,-1.806203,-9.069652	0/0:7:7,0:0.995609,0.004391,0.000000:0.000000,-2.107237,-10.121484	0/0:11:11,0:0.999724,0.000276,0.000000:0.000000,-3.311372,-11.270811	./.:0:0,0:0.608200,0.343344,0.048456:0.000000,0.000000,0.000000	0/0:8:8,0:0.997800,0.002200,0.000000:0.000000,-2.408271,-10.655859	0/0:7:7,0:0.995609,0.004391,0.000000:0.000000,-2.107237,-10.121484	0/0:8:8,0:0.997800,0.002200,0.000000:0.000000,-2.408271,-10.655859	0/0:8:8,0:0.997800,0.002200,0.000000:0.000000,-2.408271,-10.655859	0/1:9:4,5:0.000000,0.999999,0.000001:-6.600218,0.000000,-5.374803
NC_035107.1	16557702	.	G	A	.	PASS	NS=34;DP=279;AF=0.063777	GT:DP:AD:GP:GL	0/0:8:8,0:0.999468,0.000532,0.000000:0.000000,-2.408271,-10.655859	0/0:7:7,0:0.998937,0.001063,0.000000:0.000000,-2.107237,-10.121484	0/0:9:9,0:0.999734,0.000266,0.000000:0.000000,-2.709304,-11.073869	0/0:5:5,0:0.995761,0.004239,0.000000:0.000000,-1.505169,-8.590316	0/0:11:11,0:0.999933,0.000067,0.000000:0.000000,-3.311372,-11.609161	./.:0:0,0:0.876513,0.119419,0.004068:0.000000,0.000000,0.000000	0/0:8:8,0:0.999468,0.000532,0.000000:0.000000,-2.408271,-10.655859	0/0:13:13,0:0.999983,0.000017,0.000000:0.000000,-3.913440,-11.969707	./.:0:0,0:0.876513,0.119419,0.004068:0.000000,0.000000,0.000000	0/0:15:15,0:0.999996,0.000004,0.000000:0.000000,-4.515507,-12.136443	./.:0:0,0:0.876513,0.119419,0.004068:0.000000,0.000000,0.000000	0/0:6:6,0:0.997876,0.002124,0.000000:0.000000,-1.806203,-9.443844	0/0:7:7,0:0.998937,0.001063,0.000000:0.000000,-2.107237,-10.121484	./.:0:0,0:0.876513,0.119419,0.004068:0.000000,0.000000,0.000000	0/0:13:13,0:0.999983,0.000017,0.000000:0.000000,-3.913440,-11.969707	0/0:6:6,0:0.997876,0.002124,0.000000:0.000000,-1.806203,-9.443844	0/0:8:8,0:0.999468,0.000532,0.000000:0.000000,-2.408271,-10.655859	0/0:5:5,0:0.995761,0.004239,0.000000:0.000000,-1.505169,-8.590316	0/0:5:5,0:0.995761,0.004239,0.000000:0.000000,-1.505169,-8.590316	0/0:5:5,0:0.995761,0.004239,0.000000:0.000000,-1.505169,-8.590316	0/0:6:6,0:0.997876,0.002124,0.000000:0.000000,-1.806203,-9.443844	0/0:12:12,0:0.999967,0.000033,0.000000:0.000000,-3.612406,-11.832009	0/0:6:6,0:0.997876,0.002124,0.000000:0.000000,-1.806203,-9.443844	0/0:7:7,0:0.998937,0.001063,0.000000:0.000000,-2.107237,-10.121484	./.:0:0,0:0.876513,0.119419,0.004068:0.000000,0.000000,0.000000	0/0:7:7,0:0.998937,0.001063,0.000000:0.000000,-2.107237,-10.121484	0/0:13:13,0:0.999983,0.000017,0.000000:0.000000,-3.913440,-11.969707	./.:0:0,0:0.876513,0.119419,0.004068:0.000000,0.000000,0.000000	./.:0:0,0:0.876513,0.119419,0.004068:0.000000,0.000000,0.000000	0/0:5:5,0:0.995761,0.004239,0.000000:0.000000,-1.505169,-8.590316	0/0:5:5,0:0.995761,0.004239,0.000000:0.000000,-1.505169,-8.590316	0/1:5:2,3:0.000097,0.999878,0.000025:-4.880085,0.000000,-3.134982	./.:0:0,0:0.876513,0.119419,0.004068:0.000000,0.000000,0.000000	./.:0:0,0:0.876513,0.119419,0.004068:0.000000,0.000000,0.000000	0/0:7:7,0:0.998937,0.001063,0.000000:0.000000,-2.107237,-10.121484	0/0:5:5,0:0.995761,0.004239,0.000000:0.000000,-1.505169,-8.590316	0/1:7:1,6:0.000000,0.986527,0.013473:-7.615888,0.000000,-0.396892	./.:0:0,0:0.876513,0.119419,0.004068:0.000000,0.000000,0.000000	./.:6:5,1:0.595767,0.404233,0.000000:-0.697239,0.000000,-7.065391	0/0:8:8,0:0.999468,0.000532,0.000000:0.000000,-2.408271,-10.655859	0/1:7:4,3:0.000309,0.999691,0.000000:-4.375924,0.000000,-5.837026	0/1:10:2,8:0.000000,0.999309,0.000691:-8.517961,0.000000,-1.692283	0/0:9:9,0:0.999734,0.000266,0.000000:0.000000,-2.709304,-11.073869	0/0:12:12,0:0.999967,0.000033,0.000000:0.000000,-3.612406,-11.675305	0/0:11:11,0:0.999933,0.000067,0.000000:0.000000,-3.311372,-11.462828
NC_035107.1	16985692	.	T	C	.	PASS	NS=34;DP=263;AF=0.086669	GT:DP:AD:GP:GL	0/1:6:3,3:0.000122,0.999876,0.000001:-4.633696,0.000000,-4.633696	0/0:6:6,0:0.997043,0.002957,0.000000:0.000000,-1.806203,-9.443844	0/1:7:5,2:0.014185,0.985815,0.000000:-2.563712,0.000000,-6.949327	0/0:10:10,0:0.999815,0.000185,0.000000:0.000000,-3.010338,-11.397652	0/1:9:4,5:0.000001,0.999998,0.000000:-6.600218,0.000000,-5.374803	0/0:7:7,0:0.998520,0.001480,0.000000:0.000000,-2.107237,-10.121484	0/0:10:10,0:0.999815,0.000185,0.000000:0.000000,-3.010338,-11.397652	0/1:6:3,3:0.000122,0.999876,0.000001:-4.633696,0.000000,-4.633696	0/0:6:6,0:0.997043,0.002957,0.000000:0.000000,-1.806203,-9.443844	0/0:9:9,0:0.999629,0.000371,0.000000:0.000000,-2.709304,-11.073869	0/0:8:8,0:0.999259,0.000741,0.000000:0.000000,-2.408271,-10.655859	0/0:8:8,0:0.999259,0.000741,0.000000:0.000000,-2.408271,-10.655859	0/0:5:5,0:0.994104,0.005896,0.000000:0.000000,-1.505169,-8.590316	0/0:12:12,0:0.999954,0.000046,0.000000:0.000000,-3.612406,-11.832009	./.:12:10,2:0.292020,0.707980,0.000000:-1.106341,0.000000,-8.900200	0/0:8:8,0:0.999259,0.000741,0.000000:0.000000,-2.408271,-10.655859	./.:0:0,0:0.834173,0.158316,0.007512:0.000000,0.000000,0.000000	./.:0:0,0:0.834173,0.158316,0.007512:0.000000,0.000000,0.000000	0/0:7:7,0:0.998520,0.001480,0.000000:0.000000,-2.107237,-10.121484	./.:0:0,0:0.834173,0.158316,0.007512:0.000000,0.000000,0.000000	0/1:5:2,3:0.000069,0.999896,0.000035:-4.880085,0.000000,-3.134982	0/0:8:8,0:0.999259,0.000741,0.000000:0.000000,-2.408271,-10.655859	0/0:6:6,0:0.997043,0.002957,0.000000:0.000000,-1.806203,-9.443844	0/0:5:5,0:0.994104,0.005896,0.000000:0.000000,-1.505169,-8.590316	0/0:5:5,0:0.994104,0.005896,0.000000:0.000000,-1.505169,-8.590316	./.:0:0,0:0.834173,0.158316,0.007512:0.000000,0.000000,0.000000	0/0:6:6,0:0.997043,0.002957,0.000000:0.000000,-1.806203,-9.443844	./.:0:0,0:0.834173,0.158316,0.007512:0.000000,0.000000,0.000000	0/0:6:6,0:0.997043,0.002957,0.000000:0.000000,-1.806203,-9.443844	0/0:6:6,0:0.997043,0.002957,0.000000:0.000000,-1.806203,-9.443844	0/0:6:6,0:0.997043,0.002957,0.000000:0.000000,-1.806203,-9.443844	./.:0:0,0:0.834173,0.158316,0.007512:0.000000,0.000000,0.000000	0/0:6:6,0:0.997043,0.002957,0.000000:0.000000,-1.806203,-9.443844	./.:0:0,0:0.834173,0.158316,0.007512:0.000000,0.000000,0.000000	0/0:6:6,0:0.997043,0.002957,0.000000:0.000000,-1.806203,-9.443844	0/0:5:5,0:0.994104,0.005896,0.000000:0.000000,-1.505169,-8.590316	0/0:7:7,0:0.998520,0.001480,0.000000:0.000000,-2.107237,-10.121484	0/0:8:8,0:0.999259,0.000741,0.000000:0.000000,-2.408271,-10.655859	0/0:9:9,0:0.999629,0.000371,0.000000:0.000000,-2.709304,-11.073869	./.:0:0,0:0.834173,0.158316,0.007512:0.000000,0.000000,0.000000	0/0:8:8,0:0.999259,0.000741,0.000000:0.000000,-2.408271,-10.655859	0/0:9:9,0:0.999629,0.000371,0.000000:0.000000,-2.709304,-11.073869	0/0:10:10,0:0.999815,0.000185,0.000000:0.000000,-3.010338,-11.397652	./.:0:0,0:0.834173,0.158316,0.007512:0.000000,0.000000,0.000000	./.:6:5,1:0.514095,0.485905,0.000000:-0.697239,0.000000,-7.065391
NC_035107.1	17423682	.	C	T	.	PASS	NS=40;DP=360;AF=0.050704	GT:DP:AD:GP:GL	0/1:14:7,7:0.000000,1.000000,0.000000:-7.507062,0.000000,-7.507062	0/0:10:10,0:0.999896,0.000104,0.000000:0.000000,-3.010338,-11.397652	0/0:11:11,0:0.999948,0.000052,0.000000:0.000000,-3.311372,-11.645394	0/0:8:8,0:0.999583,0.000417,0.000000:0.000000,-2.408271,-10.655859	0/1:13:6,7:0.000000,1.000000,0.000000:-7.681466,0.000000,-6.440500	0/0:7:7,0:0.999166,0.000834,0.000000:0.000000,-2.107237,-9.658358	0/0:12:12,0:0.999974,0.000026,0.000000:0.000000,-3.612406,-11.832009	./.:0:0,0:0.901163,0.096266,0.002571:0.000000,0.000000,0.000000	0/0:6:6,0:0.998334,0.001666,0.000000:0.000000,-1.806203,-9.443844	0/0:10:10,0:0.999896,0.000104,0.000000:0.000000,-3.010338,-11.397652	0/0:11:11,0:0.999948,0.000052,0.000000:0.000000,-3.311372,-11.481355	0/0:9:9,0:0.999791,0.000209,0.000000:0.000000,-2.709304,-11.073869	0/0:10:10,0:0.999896,0.000104,0.000000:0.000000,-3.010338,-11.205616	0/0:9:9,0:0.999791,0.000209,0.000000:0.000000,-2.709305,-10.658252	0/1:7:2,5:0.000001,0.999926,0.000073:-6.949327,0.000000,-2.563712	./.:5:4,1:0.877392,0.122608,0.000000:-0.116655,0.000000,-6.216064	./.:0:0,0:0.901163,0.096266,0.002571:0.000000,0.000000,0.000000	./.:0:0,0:0.901163,0.096266,0.002571:0.000000,0.000000,0.000000	0/0:5:5,0:0.996673,0.003327,0.000000:0.000000,-1.505169,-8.590316	0/0:8:8,0:0.999583,0.000417,0.000000:0.000000,-2.408271,-10.389484	0/1:11:7,4:0.000125,0.999875,0.000000:-4.875549,0.000000,-7.977350	0/0:8:8,0:0.999583,0.000417,0.000000:0.000000,-2.408271,-10.655859	0/0:9:9,0:0.999791,0.000209,0.000000:0.000000,-2.709304,-11.073869	0/0:5:5,0:0.996673,0.003327,0.000000:0.000000,-1.505169,-8.590316	0/0:9:9,0:0.999791,0.000209,0.000000:0.000000,-2.709304,-11.073869	./.:0:0,0:0.901163,0.096266,0.002571:0.000000,0.000000,0.000000	0/0:5:5,0:0.996673,0.003327,0.000000:0.000000,-1.505169,-8.590316	0/0:8:8,0:0.999583,0.000417,0.000000:0.000000,-2.408271,-10.655859	0/0:10:10,0:0.999896,0.000104,0.000000:0.000000,-3.010338,-11.397652	0/0:11:11,0:0.999948,0.000052,0.000000:0.000000,-3.311372,-11.481355	0/0:12:12,0:0.999974,0.000026,0.000000:0.000000,-3.612406,-11.832009	0/0:10:9,1:0.995377,0.004623,0.000000:0.000000,-1.361767,-10.009693	0/0:7:7,0:0.999166,0.000834,0.000000:0.000000,-2.107237,-10.121484	0/0:7:7,0:0.999166,0.000834,0.000000:0.000000,-2.107237,-10.121484	0/0:13:13,0:0.999987,0.000013,0.000000:0.000000,-3.913440,-11.969707	0/0:5:5,0:0.996673,0.003327,0.000000:0.000000,-1.505169,-8.590316	0/0:8:8,0:0.999583,0.000417,0.000000:0.000000,-2.408271,-10.655859	0/0:6:6,0:0.998334,0.001666,0.000000:0.000000,-1.806203,-9.443844	0/0:8:8,0:0.999583,0.000417,0.000000:0.000000,-2.408271,-10.655859	0/0:5:5,0:0.996673,0.003327,0.000000:0.000000,-1.505169,-8.145222	0/0:6:6,0:0.998334,0.001666,0.000000:0.000000,-1.806203,-9.443844	0/0:13:12,1:0.999398,0.000602,0.000000:0.000000,-2.249101,-10.936372	0/0:10:10,0:0.999896,0.000104,0.000000:0.000000,-3.010338,-11.397652	0/0:11:11,0:0.999948,0.000052,0.000000:0.000000,-3.311372,-11.481355	0/0:6:6,0:0.998334,0.001666,0.000000:0.000000,-1.806203,-9.443844
NC_035107.1	17645471	.	A	T	.	PASS	NS=39;DP=612;AF=0.469887	GT:DP:AD:GP:GL	0/1:10:8,2:0.011327,0.988673,0.000000:-1.692283,0.000000,-8.517961	0/1:8:6,2:0.002988,0.997012,0.000000:-2.274596,0.000000,-7.640971	0/1:15:5,10:0.000000,0.999997,0.000003:-8.752745,0.000000,-5.220914	0/1:28:23,5:0.009626,0.990374,0.000000:-1.763693,0.000000,-7.925087	0/1:14:8,6:0.000000,1.000000,0.000000:-6.601719,0.000000,-8.198804	0/1:12:8,4:0.000014,0.999986,0.000000:-4.617396,0.000000,-8.428302	0/1:33:25,8:0.000041,0.999959,0.000000:-4.142089,0.000000,-8.235506	0/1:23:12,11:0.000000,1.000000,0.000000:-8.445858,0.000000,-8.832977	0/0:22:20,2:0.975512,0.024488,0.000000:0.000000,-1.848933,-9.335133	0/1:16:9,7:0.000000,1.000000,0.000000:-7.122532,0.000000,-8.473888	0/1:25:13,12:0.000000,1.000000,0.000000:-8.579212,0.000000,-8.913263	0/1:10:7,3:0.000153,0.999847,0.000000:-3.566337,0.000000,-8.086326	0/1:17:10,7:0.000000,1.000000,0.000000:-6.916532,0.000000,-8.790337	0/1:18:10,8:0.000000,1.000000,0.000000:-7.533803,0.000000,-8.681104	0/1:26:18,8:0.000001,0.999999,0.000000:-5.826879,0.000000,-9.185137	0/1:11:7,4:0.000008,0.999992,0.000000:-4.875549,0.000000,-7.977350	0/1:12:5,7:0.000000,0.999999,0.000001:-7.839853,0.000000,-5.502980	./.:15:13,2:0.252306,0.747694,0.000000:-0.223141,0.000000,-8.881350	./.:0:0,0:0.281020,0.498186,0.220794:0.000000,0.000000,0.000000	0/1:10:5,5:0.000000,1.000000,0.000000:-6.394306,0.000000,-6.394306	0/1:13:10,3:0.001053,0.998947,0.000000:-2.728449,0.000000,-8.969158	0/1:16:11,5:0.000006,0.999994,0.000000:-4.969254,0.000000,-9.115124	0/1:9:5,4:0.000002,0.999998,0.000000:-5.374803,0.000000,-6.600218	0/1:10:3,7:0.000000,0.999880,0.000120:-8.086326,0.000000,-3.566337	./.:5:5,0:0.947511,0.052489,0.000000:0.000000,-1.505169,-8.590316	./.:0:0,0:0.281020,0.498186,0.220794:0.000000,0.000000,0.000000	0/1:8:3,5:0.000000,0.999966,0.000034:-6.788182,0.000000,-4.110785	0/1:11:7,4:0.000008,0.999992,0.000000:-4.875549,0.000000,-7.977350	0/1:6:4,2:0.000795,0.999205,0.000000:-2.850809,0.000000,-6.042860	0/0:6:6,0:0.973048,0.026952,0.000000:0.000000,-1.806203,-9.443844	0/1:19:3,16:0.000000,0.958859,0.041141:-8.657729,0.000000,-1.014077	0/1:10:3,7:0.000000,0.999880,0.000120:-8.086326,0.000000,-3.566337	0/1:11:2,9:0.000000,0.982649,0.017351:-8.759606,0.000000,-1.399672	0/1:31:23,8:0.000024,0.999976,0.000000:-4.369741,0.000000,-8.562015	0/1:15:4,11:0.000000,0.999933,0.000067:-9.115111,0.000000,-3.820842	0/1:18:11,7:0.000000,1.000000,0.000000:-6.703299,0.000000,-9.018816	./.:0:0,0:0.281020,0.498186,0.220794:0.000000,0.000000,0.000000	0/1:13:5,8:0.000000,0.999999,0.000001:-8.325885,0.000000,-5.710699	0/1:13:9,4:0.000025,0.999975,0.000000:-4.355089,0.000000,-8.754930	0/1:11:3,8:0.000000,0.999772,0.000228:-8.497297,0.000000,-3.289244	0/1:16:11,5:0.000006,0.999994,0.000000:-4.969254,0.000000,-9.115124	0/1:10:6,4:0.000004,0.999996,0.000000:-5.128513,0.000000,-7.377553	0/1:13:8,5:0.000001,0.999999,0.000000:-5.710699,0.000000,-8.059716	./.:10:1,9:0.000000,0.414083,0.585917:-9.152080,-0.504154,0.000000	0/1:13:6,7:0.000000,1.000000,0.000000:-7.681466,0.000000,-6.813994
NC_035107.1	18035731	.	T	C	.	PASS	NS=40;DP=346;AF=0.112780	GT:DP:AD:GP:GL	0/0:11:11,0:0.999876,0.000124,0.000000:0.000000,-3.311372,-11.462828	0/0:7:7,0:0.998018,0.001982,0.000000:0.000000,-2.107237,-10.121484	0/0:9:9,0:0.999504,0.000496,0.000000:0.000000,-2.709304,-11.073869	0/0:11:11,0:0.999876,0.000124,0.000000:0.000000,-3.311372,-11.645394	0/0:13:13,0:0.999969,0.000031,0.000000:0.000000,-3.913440,-11.969707	0/0:11:11,0:0.999876,0.000124,0.000000:0.000000,-3.311372,-11.462828	0/0:11:11,0:0.999876,0.000124,0.000000:0.000000,-3.311372,-11.645394	0/0:7:7,0:0.998018,0.001982,0.000000:0.000000,-2.107237,-10.121484	0/1:5:2,3:0.000052,0.999902,0.000047:-4.880085,0.000000,-3.134982	0/0:9:9,0:0.999504,0.000496,0.000000:0.000000,-2.709304,-11.048943	0/0:15:15,0:0.999992,0.000008,0.000000:0.000000,-4.515507,-12.136443	0/0:6:6,0:0.996044,0.003956,0.000000:0.000000,-1.806203,-9.443844	0/0:5:5,0:0.992118,0.007882,0.000000:0.000000,-1.505169,-8.590316	0/0:11:11,0:0.999876,0.000124,0.000000:0.000000,-3.311372,-11.462828	./.:0:0,0:0.787159,0.200122,0.012719:0.000000,0.000000,0.000000	0/0:7:7,0:0.998018,0.001982,0.000000:0.000000,-2.107237,-10.121484	0/1:7:5,2:0.010627,0.989373,0.000000:-2.563712,0.000000,-6.454494	0/1:6:4,2:0.005515,0.994485,0.000000:-2.850809,0.000000,-6.042860	0/1:6:4,2:0.005515,0.994485,0.000000:-2.850809,0.000000,-6.042860	0/0:9:9,0:0.999504,0.000496,0.000000:0.000000,-2.709304,-11.073869	0/0:6:6,0:0.996044,0.003956,0.000000:0.000000,-1.806203,-9.443844	0/0:12:12,0:0.999938,0.000062,0.000000:0.000000,-3.612406,-11.675305	0/1:10:5,5:0.000002,0.999998,0.000000:-6.394306,0.000000,-6.394306	0/1:5:2,3:0.000052,0.999902,0.000047:-4.880085,0.000000,-3.134982	./.:0:0,0:0.787159,0.200122,0.012719:0.000000,0.000000,0.000000	0/1:6:4,2:0.005515,0.994485,0.000000:-2.850809,0.000000,-5.453501	0/0:11:11,0:0.999876,0.000124,0.000000:0.000000,-3.311372,-11.462828	0/1:7:4,3:0.000165,0.999834,0.000000:-4.375924,0.000000,-5.837026	0/1:9:4,5:0.000001,0.999998,0.000001:-6.600218,0.000000,-4.786614	0/0:6:6,0:0.996044,0.003956,0.000000:0.000000,-1.806203,-9.443844	0/0:11:11,0:0.999876,0.000124,0.000000:0.000000,-3.311372,-11.645394	0/0:5:5,0:0.992118,0.007882,0.000000:0.000000,-1.505169,-8.590316	0/0:7:7,0:0.998018,0.001982,0.000000:0.000000,-2.107237,-10.121484	0/0:15:15,0:0.999992,0.000008,0.000000:0.000000,-4.515507,-12.136443	./.:0:0,0:0.787159,0.200122,0.012719:0.000000,0.000000,0.000000	0/0:12:12,0:0.999938,0.000062,0.000000:0.000000,-3.612406,-11.832009	0/0:6:6,0:0.996044,0.003956,0.000000:0.000000,-1.806203,-9.443844	0/0:9:9,0:0.999504,0.000496,0.000000:0.000000,-2.709304,-11.073869	0/0:6:6,0:0.996044,0.003956,0.000000:0.000000,-1.806203,-9.443844	0/0:8:8,0:0.999008,0.000992,0.000000:0.000000,-2.408271,-10.655859	./.:0:0,0:0.787159,0.200122,0.012719:0.000000,0.000000,0.000000	0/0:10:10,0:0.999752,0.000248,0.000000:0.000000,-3.010338,-11.397652	0/0:12:12,0:0.999938,0.000062,0.000000:0.000000,-3.612406,-11.832009	0/0:7:7,0:0.998018,0.001982,0.000000:0.000000,-2.107237,-10.121484	./.:0:0,0:0.787159,0.200122,0.012719:0.000000,0.000000,0.000000
NC_035107.1	18471511	.	A	C	.	PASS	NS=38;DP=509;AF=0.479539	GT:DP:AD:GP:GL	0/1:12:10,2:0.021302,0.978698,0.000000:-1.396772,0.000000,-13.081185	0/1:17:7,10:0.000000,1.000000,0.000000:-13.743512,0.000000,-9.717264	0/1:14:6,8:0.000000,1.000000,0.000000:-11.903994,0.000000,-8.880104	0/1:18:5,13:0.000000,0.999999,0.000001:-16.187375,0.000000,-5.963137	0/1:12:6,6:0.000000,1.000000,0.000000:-9.395215,0.000000,-9.395215	0/1:17:9,8:0.000000,1.000000,0.000000:-11.218499,0.000000,-11.998748	0/1:11:5,6:0.000000,1.000000,0.000000:-9.644758,0.000000,-7.825726	0/1:23:11,12:0.000000,1.000000,0.000000:-14.407801,0.000000,-13.671262	0/1:10:7,3:0.000035,0.999965,0.000000:-4.192178,0.000000,-10.716076	0/1:11:9,2:0.010788,0.989212,0.000000:-1.696890,0.000000,-12.866102	0/1:11:5,6:0.000000,1.000000,0.000000:-9.644758,0.000000,-7.825726	0/1:19:11,8:0.000000,1.000000,0.000000:-10.733385,0.000000,-14.324202	./.:0:0,0:0.270879,0.499163,0.229958:0.000000,0.000000,0.000000	0/1:9:4,5:0.000000,0.999999,0.000001:-8.344943,0.000000,-5.806067	0/1:8:4,4:0.000000,1.000000,0.000000:-6.877360,0.000000,-6.877360	0/1:11:3,8:0.000000,0.999937,0.000063:-12.498259,0.000000,-3.863328	0/1:8:4,4:0.000000,1.000000,0.000000:-6.877360,0.000000,-6.877360	0/1:6:2,4:0.000000,0.999708,0.000292:-7.416639,0.000000,-3.197477	./.:0:0,0:0.270879,0.499163,0.229958:0.000000,0.000000,0.000000	0/1:16:12,4:0.000014,0.999986,0.000000:-4.600515,0.000000,-15.397051	0/1:8:4,4:0.000000,1.000000,0.000000:-6.877360,0.000000,-6.877360	./.:0:0,0:0.270879,0.499163,0.229958:0.000000,0.000000,0.000000	0/1:16:8,8:0.000000,1.000000,0.000000:-11.453669,0.000000,-11.453669	./.:0:0,0:0.270879,0.499163,0.229958:0.000000,0.000000,0.000000	0/1:10:4,6:0.000000,1.000000,0.000000:-9.886784,0.000000,-6.319493	./.:9:8,1:0.464564,0.535436,0.000000:0.000000,-0.203805,-12.548799	0/1:10:6,4:0.000000,1.000000,0.000000:-6.319493,0.000000,-9.886784	0/1:8:4,4:0.000000,1.000000,0.000000:-6.877360,0.000000,-6.877360	0/1:17:12,5:0.000000,1.000000,0.000000:-6.244998,0.000000,-15.666251	0/1:8:4,4:0.000000,1.000000,0.000000:-6.877360,0.000000,-6.081506	0/1:15:10,5:0.000000,1.000000,0.000000:-6.804653,0.000000,-14.097639	0/1:13:11,2:0.041631,0.958369,0.000000:-1.096653,0.000000,-15.280177	./.:14:12,2:0.079780,0.920220,0.000000:-0.796534,0.000000,-15.365711	0/1:18:8,10:0.000000,1.000000,0.000000:-13.549030,0.000000,-10.978142	0/1:19:9,10:0.000000,1.000000,0.000000:-13.345704,0.000000,-11.390780	0/1:20:9,11:0.000000,1.000000,0.000000:-14.140353,0.000000,-11.773868	./.:0:0,0:0.270879,0.499163,0.229958:0.000000,0.000000,0.000000	0/1:6:2,4:0.000000,0.999708,0.000292:-7.416639,0.000000,-3.197477	0/1:16:6,10:0.000000,1.000000,0.000000:-13.591584,0.000000,-8.350023	0/1:22:15,7:0.000000,1.000000,0.000000:-8.317525,0.000000,-17.120099	0/1:5:3,2:0.000173,0.999826,0.000001:-3.497592,0.000000,-5.584769	0/0:10:10,0:0.998204,0.001796,0.000000:0.000000,-3.010338,-17.471735	0/1:12:10,2:0.021302,0.978698,0.000000:-1.396772,0.000000,-14.478371	0/1:6:2,4:0.000000,0.999708,0.000292:-7.416639,0.000000,-3.197477	0/1:14:4,10:0.000000,0.999997,0.000003:-14.250878,0.000000,-5.178269
NC_035107.1	18787226	.	C	T	.	PASS	NS=41;DP=905;AF=0.089042	GT:DP:AD:GP:GL	0/0:38:38,0:1.000000,0.000000,0.000000:0.000000,-11.439285,-11.958315	0/0:38:33,5:0.982223,0.017777,0.000000:0.000000,-1.033466,-6.681007	0/0:21:21,0:1.000000,0.000000,0.000000:0.000000,-6.321710,-12.145007	0/0:33:30,3:0.999833,0.000167,0.000000:0.000000,-3.067091,-8.477086	0/1:33:26,7:0.004565,0.995435,0.000000:-3.047456,0.000000,-7.805988	0/0:26:25,1:0.999999,0.000001,0.000000:0.000000,-5.309790,-10.797034	0/0:16:16,0:0.999997,0.000003,0.000000:0.000000,-4.816541,-12.180258	0/0:23:23,0:1.000000,0.000000,0.000000:0.000000,-6.923778,-12.113394	0/1:28:20,8:0.000022,0.999978,0.000000:-5.358181,0.000000,-8.979456	./.:34:29,5:0.804905,0.195095,0.000000:-0.093376,0.000000,-6.586357	0/1:36:29,7:0.027291,0.972709,0.000000:-2.260841,0.000000,-7.248728	./.:32:27,5:0.532021,0.467979,0.000000:-0.653172,0.000000,-7.012238	0/1:33:23,10:0.000006,0.999994,0.000000:-5.924510,0.000000,-8.771839	./.:36:31,5:0.937731,0.062269,0.000000:0.000000,-0.468935,-6.587996	./.:33:28,5:0.683948,0.316052,0.000000:-0.373609,0.000000,-6.817544	0/0:38:34,4:0.999595,0.000405,0.000000:0.000000,-2.683845,-7.605703	0/0:25:25,0:1.000000,0.000000,0.000000:0.000000,-7.525845,-12.111629	0/0:11:11,0:0.999905,0.000095,0.000000:0.000000,-3.311372,-11.481355	0/0:9:9,0:0.999618,0.000382,0.000000:0.000000,-2.709304,-11.073869	0/0:24:22,2:0.999295,0.000705,0.000000:0.000000,-2.442738,-9.460327	0/0:17:17,0:0.999999,0.000001,0.000000:0.000000,-5.117575,-12.205305	0/1:21:15,6:0.000058,0.999942,0.000000:-4.945997,0.000000,-9.171634	0/0:13:13,0:0.999976,0.000024,0.000000:0.000000,-3.913440,-11.969707	0/0:15:15,0:0.999994,0.000006,0.000000:0.000000,-4.515507,-12.136443	0/0:21:21,0:1.000000,0.000000,0.000000:0.000000,-6.321710,-12.193515	0/0:16:16,0:0.999997,0.000003,0.000000:0.000000,-4.816541,-12.180258	0/1:14:11,3:0.018008,0.981992,0.000000:-2.445509,0.000000,-9.069031	0/0:11:11,0:0.999905,0.000095,0.000000:0.000000,-3.311372,-11.645394	0/0:10:10,0:0.999809,0.000191,0.000000:0.000000,-3.010338,-11.397652	0/1:19:11,8:0.000000,1.000000,0.000000:-7.341096,0.000000,-8.935233	0/0:11:11,0:0.999905,0.000095,0.000000:0.000000,-3.311372,-11.645394	0/0:16:16,0:0.999997,0.000003,0.000000:0.000000,-4.816541,-12.180258	0/0:14:14,0:0.999988,0.000012,0.000000:0.000000,-4.214473,-11.962978	0/0:10:10,0:0.999809,0.000191,0.000000:0.000000,-3.010338,-11.397652	0/0:10:10,0:0.999809,0.000191,0.000000:0.000000,-3.010338,-11.397652	0/0:12:12,0:0.999952,0.000048,0.000000:0.000000,-3.612406,-11.832009	0/0:8:8,0:0.999237,0.000763,0.000000:0.000000,-2.408271,-10.655859	0/0:8:8,0:0.999237,0.000763,0.000000:0.000000,-2.408271,-10.389484	0/0:10:10,0:0.999809,0.000191,0.000000:0.000000,-3.010338,-11.397652	0/0:11:11,0:0.999905,0.000095,0.000000:0.000000,-3.311372,-11.645394	0/0:12:12,0:0.999952,0.000048,0.000000:0.000000,-3.612406,-11.832009	0/0:17:17,0:0.999999,0.000001,0.000000:0.000000,-5.117575,-12.205305	0/0:17:17,0:0.999999,0.000001,0.000000:0.000000,-5.117575,-12.205305	0/0:11:11,0:0.999905,0.000095,0.000000:0.000000,-3.311372,-11.645394	0/0:14:14,0:0.999988,0.000012,0.000000:0.000000,-4.214473,-12.068471
NC_035107.1	19032945	.	G	A	.	PASS	NS=40;DP=462;AF=0.489098	GT:DP:AD:GP:GL	0/0:6:6,0:0.970954,0.029046,0.000000:0.000000,-1.806203,-8.960702	0/1:8:2,6:0.000000,0.997463,0.002537:-7.640971,0.000000,-2.274596	0/1:21:8,13:0.000000,1.000000,0.000000:-9.232626,0.000000,-6.668356	0/1:11:5,6:0.000000,1.000000,0.000000:-7.205299,0.000000,-6.175486	0/1:23:11,12:0.000000,1.000000,0.000000:-8.692289,0.000000,-8.445858	0/1:11:6,5:0.000000,1.000000,0.000000:-6.175486,0.000000,-7.205299	0/1:24:7,17:0.000000,0.999998,0.000002:-9.200082,0.000000,-5.318239	0/1:10:2,8:0.000000,0.990372,0.009628:-8.517961,0.000000,-1.692283	0/1:18:13,5:0.000018,0.999982,0.000000:-4.455626,0.000000,-9.129772	0/1:10:6,4:0.000004,0.999996,0.000000:-5.128513,0.000000,-7.377553	0/1:8:4,4:0.000001,0.999998,0.000001:-5.612182,0.000000,-5.612182	0/1:6:3,3:0.000012,0.999977,0.000011:-4.633696,0.000000,-4.633696	0/1:11:7,4:0.000023,0.999977,0.000000:-4.347228,0.000000,-7.977350	0/1:17:10,7:0.000000,1.000000,0.000000:-6.916532,0.000000,-8.790337	0/1:17:10,7:0.000000,1.000000,0.000000:-6.916532,0.000000,-8.790337	0/1:8:2,6:0.000000,0.997463,0.002537:-7.640971,0.000000,-2.274596	0/1:7:2,5:0.000000,0.998695,0.001305:-6.949327,0.000000,-2.563712	0/1:15:7,8:0.000000,1.000000,0.000000:-8.052696,0.000000,-7.319960	./.:0:0,0:0.261021,0.499762,0.239216:0.000000,0.000000,0.000000	./.:0:0,0:0.261021,0.499762,0.239216:0.000000,0.000000,0.000000	0/1:12:6,6:0.000000,1.000000,0.000000:-7.016098,0.000000,-6.642503	0/1:9:5,4:0.000002,0.999998,0.000000:-5.374803,0.000000,-6.600218	0/1:7:2,5:0.000000,0.998695,0.001305:-6.949327,0.000000,-2.563712	0/1:11:3,8:0.000000,0.999754,0.000246:-8.497297,0.000000,-3.289244	0/1:18:10,8:0.000000,1.000000,0.000000:-7.267845,0.000000,-8.681104	0/1:5:3,2:0.000383,0.999611,0.000006:-3.134982,0.000000,-4.880085	0/1:8:3,5:0.000000,0.999963,0.000037:-6.788182,0.000000,-4.110785	./.:0:0,0:0.261021,0.499762,0.239216:0.000000,0.000000,0.000000	./.:6:1,5:0.000000,0.912314,0.087686:-7.065391,0.000000,-0.697239	0/1:9:3,6:0.000000,0.999931,0.000069:-7.526475,0.000000,-3.840476	0/1:9:6,3:0.000321,0.999679,0.000000:-3.211100,0.000000,-7.152579	0/1:5:1,4:0.000000,0.954077,0.045922:-6.216064,0.000000,-0.997587	0/1:7:3,4:0.000001,0.999979,0.000020:-5.837026,0.000000,-4.375924	./.:6:5,1:0.094920,0.905079,0.000000:-0.697239,0.000000,-7.065391	0/1:7:4,3:0.000022,0.999977,0.000001:-4.375924,0.000000,-5.837026	0/1:9:3,6:0.000000,0.999931,0.000069:-7.152579,0.000000,-3.840476	0/1:6:4,2:0.000736,0.999264,0.000000:-2.850809,0.000000,-6.042860	0/1:6:3,3:0.000012,0.999977,0.000011:-4.633696,0.000000,-4.633696	0/1:14:8,6:0.000000,1.000000,0.000000:-6.601719,0.000000,-8.198804	0/1:9:4,5:0.000000,0.999998,0.000002:-6.600218,0.000000,-5.374803	0/1:7:4,3:0.000022,0.999977,0.000001:-4.375924,0.000000,-5.837026	0/1:21:11,10:0.000000,1.000000,0.000000:-8.265676,0.000000,-8.552832	0/1:11:5,6:0.000000,1.000000,0.000000:-7.205299,0.000000,-6.175486	0/1:11:3,8:0.000000,0.999754,0.000246:-8.497297,0.000000,-3.289244	0/1:17:12,5:0.000010,0.999990,0.000000:-4.713990,0.000000,-9.213235
NC_035107.1	19828713	.	T	A	.	PASS	NS=39;DP=725;AF=0.389385	GT:DP:AD:GP:GL	0/0:13:13,0:0.999844,0.000156,0.000000:0.000000,-3.913440,-11.848200	0/1:26:15,11:0.000000,1.000000,0.000000:-7.968341,0.000000,-9.124659	0/1:11:7,4:0.000010,0.999990,0.000000:-4.875549,0.000000,-7.977350	0/1:19:15,4:0.001472,0.998528,0.000000:-2.725749,0.000000,-8.971916	0/1:5:3,2:0.000574,0.999422,0.000004:-3.134982,0.000000,-4.880085	0/1:28:23,5:0.013330,0.986670,0.000000:-1.763693,0.000000,-7.925087	0/1:34:25,9:0.000011,0.999989,0.000000:-4.859971,0.000000,-8.406873	0/1:15:12,3:0.005380,0.994620,0.000000:-2.161230,0.000000,-9.099008	0/0:23:21,2:0.990965,0.009035,0.000000:0.000000,-2.145762,-9.427699	0/1:21:10,11:0.000000,1.000000,0.000000:-8.716733,0.000000,-8.265676	0/1:17:7,10:0.000000,1.000000,0.000000:-8.790337,0.000000,-6.916532	./.:26:22,4:0.119996,0.880004,0.000000:-0.759673,0.000000,-7.838940	0/1:27:20,7:0.000021,0.999979,0.000000:-4.579959,0.000000,-8.861813	0/1:10:7,3:0.000213,0.999787,0.000000:-3.566337,0.000000,-8.086326	0/0:10:10,0:0.998756,0.001244,0.000000:0.000000,-3.010338,-11.397652	0/1:27:17,10:0.000000,1.000000,0.000000:-7.188295,0.000000,-9.295653	./.:0:0,0:0.372850,0.475529,0.151621:0.000000,0.000000,0.000000	0/0:12:12,0:0.999689,0.000311,0.000000:0.000000,-3.612406,-11.832009	0/1:15:12,3:0.005380,0.994620,0.000000:-2.161230,0.000000,-9.099008	0/1:17:9,8:0.000000,1.000000,0.000000:-7.717774,0.000000,-8.338681	./.:18:16,2:0.783190,0.216810,0.000000:0.000000,-0.663430,-9.108026	0/1:16:7,9:0.000000,1.000000,0.000000:-8.473888,0.000000,-7.122532	0/0:8:8,0:0.995043,0.004957,0.000000:0.000000,-2.408271,-10.655859	./.:9:8,1:0.556267,0.443733,0.000000:0.000000,-0.203805,-8.664644	./.:0:0,0:0.372850,0.475529,0.151621:0.000000,0.000000,0.000000	./.:19:16,3:0.070551,0.929449,0.000000:-1.014077,0.000000,-8.738884	0/1:10:6,4:0.000006,0.999994,0.000000:-5.128513,0.000000,-7.377553	0/0:5:5,0:0.961673,0.038327,0.000000:0.000000,-1.505169,-8.590316	0/0:5:5,0:0.961673,0.038327,0.000000:0.000000,-1.505169,-8.095053	0/1:21:17,4:0.017492,0.982508,0.000000:-1.643846,0.000000,-8.807491	0/0:16:15,1:0.993739,0.006261,0.000000:0.000000,-2.306256,-10.543502	0/1:18:14,4:0.000780,0.999220,0.000000:-3.002105,0.000000,-9.145972	0/1:14:9,5:0.000003,0.999997,0.000000:-5.468337,0.000000,-8.687361	0/1:11:9,2:0.030292,0.969708,0.000000:-1.399672,0.000000,-8.759606	0/1:18:9,9:0.000000,1.000000,0.000000:-8.189102,0.000000,-8.189102	0/1:15:11,4:0.000118,0.999882,0.000000:-3.820842,0.000000,-9.115111	0/1:12:5,7:0.000000,1.000000,0.000000:-7.839853,0.000000,-5.946911	0/1:23:15,8:0.000000,1.000000,0.000000:-6.504331,0.000000,-9.319096	0/1:21:11,10:0.000000,1.000000,0.000000:-8.265676,0.000000,-8.716733	0/1:16:12,4:0.000221,0.999779,0.000000:-3.549899,0.000000,-9.180919	0/1:26:16,10:0.000000,1.000000,0.000000:-7.383918,0.000000,-9.302115	0/1:24:13,11:0.000000,1.000000,0.000000:-8.295008,0.000000,-8.894014	0/1:15:12,3:0.005380,0.994620,0.000000:-2.161230,0.000000,-8.958238	0/1:17:7,10:0.000000,1.000000,0.000000:-8.790337,0.000000,-6.916532	0/1:12:9,3:0.000766,0.999234,0.000000:-3.009802,0.000000,-8.784511
NC_035107.1	20576500	.	G	A	.	PASS	NS=35;DP=343;AF=0.476505	GT:DP:AD:GP:GL	0/1:14:7,7:0.000000,1.000000,0.000000:-7.507062,0.000000,-7.507062	0/1:10:2,8:0.000000,0.989041,0.010959:-8.234052,0.000000,-1.613555	1/1:9:0,9:0.000000,0.004273,0.995727:-10.581776,-2.709304,0.000000	./.:5:5,0:0.946175,0.053825,0.000000:0.000000,-1.505169,-8.044582	0/0:12:12,0:0.999556,0.000444,0.000000:0.000000,-3.612406,-11.832009	0/0:11:11,0:0.999112,0.000888,0.000000:0.000000,-3.311372,-11.645394	0/1:7:3,4:0.000001,0.999980,0.000019:-5.837026,0.000000,-4.375924	./.:0:0,0:0.274047,0.498896,0.227057:0.000000,0.000000,0.000000	1/1:19:0,19:0.000000,0.000004,0.999996:-12.157637,-5.719643,0.000000	0/0:6:6,0:0.972343,0.027657,0.000000:0.000000,-1.806203,-9.443844	1/1:9:0,9:0.000000,0.004273,0.995727:-11.073869,-2.709304,0.000000	./.:0:0,0:0.274047,0.498896,0.227057:0.000000,0.000000,0.000000	1/1:11:0,11:0.000000,0.001072,0.998928:-11.481355,-3.311372,0.000000	./.:6:5,1:0.099342,0.900657,0.000000:-0.697239,0.000000,-7.065391	./.:5:5,0:0.946175,0.053825,0.000000:0.000000,-1.505169,-8.590316	1/1:10:0,10:0.000000,0.002141,0.997859:-11.397652,-3.010338,0.000000	1/1:7:0,7:0.000000,0.016875,0.983125:-10.121484,-2.107237,0.000000	1/1:9:0,9:0.000000,0.004273,0.995727:-10.581776,-2.709304,0.000000	1/1:6:0,6:0.000000,0.033190,0.966810:-9.443844,-1.806203,0.000000	1/1:6:0,6:0.000000,0.033190,0.966810:-9.443844,-1.806203,0.000000	1/1:8:0,8:0.000000,0.008509,0.991491:-10.389484,-2.408271,0.000000	1/1:10:0,10:0.000000,0.002141,0.997859:-11.205616,-3.010338,0.000000	1/1:10:0,10:0.000000,0.002141,0.997859:-11.397652,-3.010338,0.000000	1/1:10:0,10:0.000000,0.002141,0.997859:-11.205616,-3.010338,0.000000	0/1:11:6,5:0.000000,1.000000,0.000000:-6.175486,0.000000,-7.205299	1/1:8:0,8:0.000000,0.008509,0.991491:-10.389484,-2.408271,0.000000	0/1:5:2,3:0.000007,0.999659,0.000333:-4.880085,0.000000,-3.134982	1/1:8:0,8:0.000000,0.008509,0.991491:-10.655859,-2.408271,0.000000	./.:0:0,0:0.274047,0.498896,0.227057:0.000000,0.000000,0.000000	1/1:7:0,7:0.000000,0.016875,0.983125:-10.121484,-2.107237,0.000000	0/0:9:9,0:0.996457,0.003543,0.000000:0.000000,-2.709304,-11.073869	0/0:8:8,0:0.992939,0.007061,0.000000:0.000000,-2.408271,-10.329154	0/0:12:12,0:0.999556,0.000444,0.000000:0.000000,-3.612406,-11.659292	0/0:9:9,0:0.996457,0.003543,0.000000:0.000000,-2.709304,-10.796965	0/0:8:8,0:0.992939,0.007061,0.000000:0.000000,-2.408271,-10.329154	0/0:7:7,0:0.985978,0.014022,0.000000:0.000000,-2.107237,-10.121484	0/0:8:8,0:0.992939,0.007061,0.000000:0.000000,-2.408271,-9.942590	0/0:6:6,0:0.972343,0.027657,0.000000:0.000000,-1.806203,-9.443844	0/0:6:6,0:0.972343,0.027657,0.000000:0.000000,-1.806203,-9.443844	./.:5:5,0:0.946175,0.053825,0.000000:0.000000,-1.505169,-8.590316	./.:0:0,0:0.274047,0.498896,0.227057:0.000000,0.000000,0.000000	./.:0:0,0:0.274047,0.498896,0.227057:0.000000,0.000000,0.000000	0/0:13:13,0:0.999778,0.000222,0.000000:0.000000,-3.913440,-11.969707	./.:5:5,0:0.946175,0.053825,0.000000:0.000000,-1.505169,-8.590316	0/0:7:7,0:0.985978,0.014022,0.000000:0.000000,-2.107237,-10.121484
NC_035107.1	21513307	.	A	T	.	PASS	NS=38;DP=403;AF=0.396542	GT:DP:AD:GP:GL	1/1:6:0,6:0.000000,0.045395,0.954605:-9.443844,-1.806203,0.000000	./.:0:0,0:0.364162,0.478593,0.157246:0.000000,0.000000,0.000000	0/1:23:13,10:0.000000,1.000000,0.000000:-7.935341,0.000000,-9.104173	0/1:27:19,8:0.000004,0.999996,0.000000:-5.328458,0.000000,-8.968895	./.:12:1,11:0.000000,0.192947,0.807053:-9.685334,-1.104853,0.000000	./.:19:16,3:0.068609,0.931391,0.000000:-1.014077,0.000000,-8.657729	0/1:10:8,2:0.015219,0.984781,0.000000:-1.692283,0.000000,-8.517961	1/1:8:0,8:0.000000,0.011749,0.988251:-10.389484,-2.408271,0.000000	./.:0:0,0:0.364162,0.478593,0.157246:0.000000,0.000000,0.000000	0/1:13:6,7:0.000000,1.000000,0.000000:-7.681466,0.000000,-6.813994	./.:0:0,0:0.364162,0.478593,0.157246:0.000000,0.000000,0.000000	0/1:16:12,4:0.000214,0.999786,0.000000:-3.549899,0.000000,-9.180919	0/1:9:7,2:0.007833,0.992167,0.000000:-1.984003,0.000000,-7.838503	1/1:8:0,8:0.000000,0.011749,0.988251:-10.655859,-2.408271,0.000000	0/1:6:2,4:0.000001,0.999536,0.000463:-6.042860,0.000000,-2.850809	0/1:14:3,11:0.000000,0.998823,0.001177:-9.069031,0.000000,-2.445509	0/1:15:6,9:0.000000,1.000000,0.000000:-8.591569,0.000000,-6.381212	0/1:10:4,6:0.000000,0.999998,0.000002:-7.377553,0.000000,-5.128513	0/1:9:5,4:0.000003,0.999997,0.000000:-5.374803,0.000000,-6.600218	0/1:11:6,5:0.000001,0.999999,0.000000:-6.175486,0.000000,-7.205299	./.:0:0,0:0.364162,0.478593,0.157246:0.000000,0.000000,0.000000	0/1:16:4,12:0.000000,0.999907,0.000093:-9.040159,0.000000,-3.549899	0/1:9:6,3:0.000110,0.999890,0.000000:-3.840476,0.000000,-7.526475	0/1:10:6,4:0.000006,0.999994,0.000000:-5.128513,0.000000,-7.377553	0/1:12:6,6:0.000000,1.000000,0.000000:-6.846179,0.000000,-6.846178	0/1:8:6,2:0.022096,0.977904,0.000000:-1.527302,0.000000,-7.640971	1/1:6:0,6:0.000000,0.045395,0.954605:-9.443844,-1.806203,0.000000	0/1:7:4,3:0.000032,0.999968,0.000000:-4.375924,0.000000,-5.837026	./.:0:0,0:0.364162,0.478593,0.157246:0.000000,0.000000,0.000000	1/1:7:0,7:0.000000,0.023224,0.976776:-9.806193,-2.107237,0.000000	0/0:11:11,0:0.999359,0.000641,0.000000:0.000000,-3.311372,-11.481355	0/0:7:7,0:0.989838,0.010162,0.000000:0.000000,-2.107237,-9.806193	0/0:6:6,0:0.979879,0.020121,0.000000:0.000000,-1.806203,-9.443844	0/0:7:7,0:0.989838,0.010162,0.000000:0.000000,-2.107237,-10.121484	0/0:10:10,0:0.998718,0.001282,0.000000:0.000000,-3.010338,-11.397652	0/0:7:7,0:0.989838,0.010162,0.000000:0.000000,-2.107237,-10.121484	0/0:7:7,0:0.989838,0.010162,0.000000:0.000000,-2.107237,-10.121484	0/0:6:6,0:0.979879,0.020121,0.000000:0.000000,-1.806203,-9.443844	0/0:8:8,0:0.994893,0.005107,0.000000:0.000000,-2.408271,-10.655859	0/0:9:9,0:0.997440,0.002560,0.000000:0.000000,-2.709304,-11.073869	0/0:8:8,0:0.994893,0.005107,0.000000:0.000000,-2.408271,-10.655859	0/0:7:7,0:0.989838,0.010162,0.000000:0.000000,-2.107237,-10.121484	0/1:7:2,5:0.000000,0.999103,0.000896:-6.949327,0.000000,-2.563712	0/0:6:6,0:0.979879,0.020121,0.000000:0.000000,-1.806203,-9.069652	0/0:5:5,0:0.960552,0.039448,0.000000:0.000000,-1.505169,-8.590316
NC_035107.1	21842107	.	G	C	.	PASS	NS=41;DP=404;AF=0.208182	GT:DP:AD:GP:GL	0/0:10:10,0:0.999487,0.000513,0.000000:0.000000,-3.010338,-11.397652	0/1:9:7,2:0.019349,0.980651,0.000000:-1.984003,0.000000,-7.767212	0/0:12:12,0:0.999872,0.000128,0.000000:0.000000,-3.612406,-11.832009	0/0:7:7,0:0.995909,0.004091,0.000000:0.000000,-2.107237,-10.121484	0/0:14:14,0:0.999968,0.000032,0.000000:0.000000,-4.214473,-12.068471	0/0:6:6,0:0.991851,0.008149,0.000000:0.000000,-1.806203,-9.443844	0/0:14:14,0:0.999968,0.000032,0.000000:0.000000,-4.214473,-12.068471	0/0:14:14,0:0.999968,0.000032,0.000000:0.000000,-4.214473,-11.939058	1/1:12:0,12:0.000000,0.001854,0.998146:-11.832009,-3.612406,0.000000	0/1:12:7,5:0.000002,0.999998,0.000000:-5.946911,0.000000,-7.453724	0/1:18:7,11:0.000000,1.000000,0.000000:-8.854873,0.000000,-6.703299	0/1:13:6,7:0.000000,1.000000,0.000000:-7.681466,0.000000,-6.813994	./.:12:10,2:0.129581,0.870419,0.000000:-1.106341,0.000000,-8.900200	0/1:10:5,5:0.000001,0.999999,0.000000:-6.394306,0.000000,-6.394306	0/0:9:9,0:0.998974,0.001026,0.000000:0.000000,-2.709304,-11.073869	0/0:12:12,0:0.999872,0.000128,0.000000:0.000000,-3.612406,-11.832009	0/1:6:4,2:0.002674,0.997326,0.000000:-2.850809,0.000000,-6.042860	0/1:11:2,9:0.000000,0.994790,0.005210:-8.759606,0.000000,-1.399672	0/1:5:3,2:0.001392,0.998607,0.000002:-3.134982,0.000000,-4.880085	0/0:5:5,0:0.983834,0.016166,0.000000:0.000000,-1.505169,-8.590316	0/1:7:2,5:0.000000,0.999641,0.000359:-6.949327,0.000000,-2.563712	0/0:9:9,0:0.998974,0.001026,0.000000:0.000000,-2.709304,-11.073869	0/1:7:3,4:0.000003,0.999992,0.000006:-5.837026,0.000000,-4.375924	0/1:8:4,4:0.000005,0.999995,0.000000:-5.612182,0.000000,-5.612182	0/1:5:3,2:0.001392,0.998607,0.000002:-3.134982,0.000000,-4.880085	./.:5:0,5:0.000000,0.192055,0.807945:-8.590316,-1.505169,0.000000	0/0:10:10,0:0.999487,0.000513,0.000000:0.000000,-3.010338,-11.162100	./.:7:6,1:0.432636,0.567364,0.000000:-0.396892,0.000000,-7.698574	0/1:6:3,3:0.000044,0.999953,0.000003:-4.633696,0.000000,-4.633696	0/0:10:10,0:0.999487,0.000513,0.000000:0.000000,-3.010338,-11.162100	0/0:6:6,0:0.991851,0.008149,0.000000:0.000000,-1.806203,-9.443844	0/0:10:10,0:0.999487,0.000513,0.000000:0.000000,-3.010338,-11.162100	0/0:6:6,0:0.991851,0.008149,0.000000:0.000000,-1.806203,-9.443844	0/0:5:5,0:0.983834,0.016166,0.000000:0.000000,-1.505169,-8.590316	0/0:11:11,0:0.999743,0.000257,0.000000:0.000000,-3.311372,-11.645394	0/0:11:11,0:0.999743,0.000257,0.000000:0.000000,-3.311372,-11.627285	0/0:11:11,0:0.999743,0.000257,0.000000:0.000000,-3.311372,-11.481355	0/0:7:7,0:0.995909,0.004091,0.000000:0.000000,-2.107237,-9.734813	0/0:11:11,0:0.999743,0.000257,0.000000:0.000000,-3.311372,-11.444174	0/0:10:10,0:0.999487,0.000513,0.000000:0.000000,-3.010338,-11.397652	0/0:7:7,0:0.995909,0.004091,0.000000:0.000000,-2.107237,-10.121484	0/0:5:5,0:0.983834,0.016166,0.000000:0.000000,-1.505169,-8.590316	0/0:7:7,0:0.995909,0.004091,0.000000:0.000000,-2.107237,-10.121484	0/0:12:12,0:0.999872,0.000128,0.000000:0.000000,-3.612406,-11.832009	./.:0:0,0:0.626976,0.329684,0.043340:0.000000,0.000000,0.000000
NC_035107.1	22032571	.	T	C	.	PASS	NS=37;DP=313;AF=0.082007	GT:DP:AD:GP:GL	0/0:17:17,0:0.999999,0.000001,0.000000:0.000000,-5.117575,-12.133298	0/1:6:4,2:0.007830,0.992170,0.000000:-2.850809,0.000000,-6.042860	./.:0:0,0:0.842711,0.150564,0.006725:0.000000,0.000000,0.000000	0/0:8:8,0:0.999303,0.000697,0.000000:0.000000,-2.408271,-10.655859	0/1:5:1,4:0.000003,0.995525,0.004471:-6.216064,0.000000,-0.997587	0/0:8:8,0:0.999303,0.000697,0.000000:0.000000,-2.408271,-10.655859	0/0:11:11,0:0.999913,0.000087,0.000000:0.000000,-3.311372,-11.645394	0/0:8:8,0:0.999303,0.000697,0.000000:0.000000,-2.408271,-10.655859	0/1:8:2,6:0.000000,0.999763,0.000237:-7.640971,0.000000,-2.274596	0/1:10:6,4:0.000042,0.999958,0.000000:-5.128513,0.000000,-7.377553	0/1:9:5,4:0.000024,0.999976,0.000000:-5.374803,0.000000,-6.600218	./.:0:0,0:0.842711,0.150564,0.006725:0.000000,0.000000,0.000000	./.:8:7,1:0.817565,0.182435,0.000000:-0.096544,0.000000,-8.153189	./.:0:0,0:0.842711,0.150564,0.006725:0.000000,0.000000,0.000000	0/1:12:7,5:0.000006,0.999994,0.000000:-5.946911,0.000000,-7.524876	./.:0:0,0:0.842711,0.150564,0.006725:0.000000,0.000000,0.000000	0/0:11:11,0:0.999913,0.000087,0.000000:0.000000,-3.311372,-11.481355	0/0:5:5,0:0.994448,0.005552,0.000000:0.000000,-1.505169,-8.590316	0/0:12:12,0:0.999956,0.000044,0.000000:0.000000,-3.612406,-11.832009	0/0:5:5,0:0.994448,0.005552,0.000000:0.000000,-1.505169,-8.590316	0/0:5:5,0:0.994448,0.005552,0.000000:0.000000,-1.505169,-8.590316	0/0:8:8,0:0.999303,0.000697,0.000000:0.000000,-2.408271,-10.655859	0/0:8:8,0:0.999303,0.000697,0.000000:0.000000,-2.408271,-10.655859	0/0:12:12,0:0.999956,0.000044,0.000000:0.000000,-3.612406,-11.832009	0/0:9:9,0:0.999651,0.000349,0.000000:0.000000,-2.709304,-11.073869	0/0:6:6,0:0.997216,0.002784,0.000000:0.000000,-1.806203,-9.443844	./.:0:0,0:0.842711,0.150564,0.006725:0.000000,0.000000,0.000000	./.:0:0,0:0.842711,0.150564,0.006725:0.000000,0.000000,0.000000	0/0:5:5,0:0.994448,0.005552,0.000000:0.000000,-1.505169,-8.590316	0/0:8:8,0:0.999303,0.000697,0.000000:0.000000,-2.408271,-10.655859	0/0:9:9,0:0.999651,0.000349,0.000000:0.000000,-2.709304,-11.073869	0/0:9:9,0:0.999651,0.000349,0.000000:0.000000,-2.709304,-11.073869	0/0:12:12,0:0.999956,0.000044,0.000000:0.000000,-3.612406,-11.691209	0/0:8:8,0:0.999303,0.000697,0.000000:0.000000,-2.408271,-10.655859	0/0:8:8,0:0.999303,0.000697,0.000000:0.000000,-2.408271,-10.655859	0/0:9:9,0:0.999651,0.000349,0.000000:0.000000,-2.709304,-11.073869	0/0:6:6,0:0.997216,0.002784,0.000000:0.000000,-1.806203,-9.443844	0/0:6:6,0:0.997216,0.002784,0.000000:0.000000,-1.806203,-9.443844	0/0:5:5,0:0.994448,0.005552,0.000000:0.000000,-1.505169,-8.590316	0/0:6:6,0:0.997216,0.002784,0.000000:0.000000,-1.806203,-9.443844	0/0:8:8,0:0.999303,0.000697,0.000000:0.000000,-2.408271,-10.655859	0/0:5:5,0:0.994448,0.005552,0.000000:0.000000,-1.505169,-8.590316	0/0:8:8,0:0.999303,0.000697,0.000000:0.000000,-2.408271,-10.655859	./.:0:0,0:0.842711,0.150564,0.006725:0.000000,0.000000,0.000000	0/0:10:10,0:0.999826,0.000174,0.000000:0.000000,-3.010338,-11.397652
NC_035107.1	22670228	.	T	C	.	PASS	NS=37;DP=382;AF=0.372268	GT:DP:AD:GP:GL	0/1:9:2,7:0.000000,0.996933,0.003067:-7.838503,0.000000,-1.984003	0/0:12:12,0:0.999711,0.000289,0.000000:0.000000,-3.612406,-11.691209	0/1:11:6,5:0.000001,0.999999,0.000000:-6.175486,0.000000,-7.205299	0/1:19:11,8:0.000000,1.000000,0.000000:-7.341096,0.000000,-8.771304	./.:6:5,1:0.144785,0.855214,0.000000:-0.697239,0.000000,-7.065391	0/1:11:3,8:0.000000,0.999848,0.000152:-8.231046,0.000000,-3.289244	0/1:17:5,12:0.000000,0.999994,0.000006:-9.213235,0.000000,-4.713990	0/1:25:8,17:0.000000,1.000000,0.000000:-9.257281,0.000000,-6.056451	0/1:10:6,4:0.000006,0.999994,0.000000:-5.128513,0.000000,-7.003757	0/0:6:6,0:0.981806,0.018194,0.000000:0.000000,-1.806203,-9.443844	0/1:21:11,10:0.000000,1.000000,0.000000:-8.265676,0.000000,-8.716733	./.:0:0,0:0.394048,0.467369,0.138583:0.000000,0.000000,0.000000	./.:0:0,0:0.394048,0.467369,0.138583:0.000000,0.000000,0.000000	0/0:10:10,0:0.998843,0.001157,0.000000:0.000000,-3.010338,-11.397652	0/1:8:3,5:0.000000,0.999902,0.000098:-6.788182,0.000000,-3.480815	0/1:11:4,7:0.000000,0.999987,0.000013:-7.977350,0.000000,-4.347228	0/0:6:6,0:0.981806,0.018194,0.000000:0.000000,-1.806203,-9.443844	0/0:9:9,0:0.997689,0.002311,0.000000:0.000000,-2.709304,-11.073869	./.:5:4,1:0.078156,0.921844,0.000000:-0.997587,0.000000,-6.216064	0/1:9:5,4:0.000004,0.999996,0.000000:-5.374803,0.000000,-6.600218	0/1:9:3,6:0.000000,0.999957,0.000043:-7.526475,0.000000,-3.840476	0/0:7:7,0:0.990819,0.009181,0.000000:0.000000,-2.107237,-10.121484	0/0:7:7,0:0.990819,0.009181,0.000000:0.000000,-2.107237,-10.121484	./.:0:0,0:0.394048,0.467369,0.138583:0.000000,0.000000,0.000000	0/1:5:2,3:0.000011,0.999772,0.000217:-4.880085,0.000000,-3.134982	0/0:9:9,0:0.997689,0.002311,0.000000:0.000000,-2.709304,-10.848111	./.:0:0,0:0.394048,0.467369,0.138583:0.000000,0.000000,0.000000	0/1:6:2,4:0.000001,0.999581,0.000418:-6.042860,0.000000,-2.850809	0/1:6:3,3:0.000020,0.999974,0.000007:-4.633696,0.000000,-4.633696	0/0:7:7,0:0.990819,0.009181,0.000000:0.000000,-2.107237,-10.121484	./.:5:0,5:0.000000,0.095338,0.904662:-8.590316,-1.505169,0.000000	0/1:7:3,4:0.000001,0.999986,0.000012:-5.837026,0.000000,-4.375924	0/0:7:7,0:0.990819,0.009181,0.000000:0.000000,-2.107237,-10.121484	0/1:13:3,10:0.000000,0.999446,0.000554:-8.969158,0.000000,-2.728449	0/0:9:9,0:0.997689,0.002311,0.000000:0.000000,-2.709304,-11.073869	1/1:8:0,8:0.000000,0.013002,0.986998:-10.655859,-2.408271,0.000000	0/0:6:6,0:0.981806,0.018194,0.000000:0.000000,-1.806203,-9.443844	0/1:9:6,3:0.000122,0.999878,0.000000:-3.840476,0.000000,-7.526475	0/1:11:7,4:0.000011,0.999989,0.000000:-4.875549,0.000000,-7.977350	0/1:6:3,3:0.000020,0.999974,0.000007:-4.633696,0.000000,-4.633696	./.:0:0,0:0.394048,0.467369,0.138583:0.000000,0.000000,0.000000	0/0:7:7,0:0.990819,0.009181,0.000000:0.000000,-2.107237,-10.121484	0/1:9:6,3:0.000122,0.999878,0.000000:-3.840476,0.000000,-7.526475	0/1:11:7,4:0.000038,0.999962,0.000000:-4.347228,0.000000,-7.977350	1/1:13:0,13:0.000000,0.000411,0.999589:-11.969707,-3.913440,0.000000
NC_035107.1	23071757	.	T	A	.	PASS	NS=35;DP=366;AF=0.366763	GT:DP:AD:GP:GL	./.:0:0,0:0.400990,0.464496,0.134515:0.000000,0.000000,0.000000	./.:0:0,0:0.400990,0.464496,0.134515:0.000000,0.000000,0.000000	0/0:11:11,0:0.999435,0.000565,0.000000:0.000000,-3.311372,-11.645394	0/0:9:9,0:0.997743,0.002257,0.000000:0.000000,-2.709304,-11.073869	0/0:7:7,0:0.991032,0.008968,0.000000:0.000000,-2.107237,-10.121484	0/0:13:13,0:0.999859,0.000141,0.000000:0.000000,-3.913440,-11.969707	0/0:19:19,0:0.999998,0.000002,0.000000:0.000000,-5.719643,-12.215731	0/0:7:7,0:0.991032,0.008968,0.000000:0.000000,-2.107237,-10.121484	0/0:7:7,0:0.991032,0.008968,0.000000:0.000000,-2.107237,-10.121484	0/0:6:6,0:0.982223,0.017777,0.000000:0.000000,-1.806203,-9.443844	0/0:8:8,0:0.995496,0.004504,0.000000:0.000000,-2.408271,-10.655859	0/0:8:8,0:0.995496,0.004504,0.000000:0.000000,-2.408271,-10.389484	0/0:9:9,0:0.997743,0.002257,0.000000:0.000000,-2.709304,-10.848111	./.:0:0,0:0.400990,0.464496,0.134515:0.000000,0.000000,0.000000	./.:0:0,0:0.400990,0.464496,0.134515:0.000000,0.000000,0.000000	0/0:13:13,0:0.999859,0.000141,0.000000:0.000000,-3.913440,-11.969707	./.:0:0,0:0.400990,0.464496,0.134515:0.000000,0.000000,0.000000	./.:0:0,0:0.400990,0.464496,0.134515:0.000000,0.000000,0.000000	0/0:14:14,0:0.999929,0.000071,0.000000:0.000000,-4.214473,-11.962978	0/0:9:9,0:0.997743,0.002257,0.000000:0.000000,-2.709304,-11.073869	0/0:12:12,0:0.999717,0.000283,0.000000:0.000000,-3.612406,-11.832009	0/0:14:14,0:0.999929,0.000071,0.000000:0.000000,-4.214473,-12.068471	0/0:10:10,0:0.998870,0.001130,0.000000:0.000000,-3.010338,-11.397652	0/0:5:5,0:0.965067,0.034933,0.000000:0.000000,-1.505169,-8.145222	0/0:7:7,0:0.991032,0.008968,0.000000:0.000000,-2.107237,-10.121484	0/0:8:8,0:0.995496,0.004504,0.000000:0.000000,-2.408271,-10.655859	0/0:8:8,0:0.995496,0.004504,0.000000:0.000000,-2.408271,-10.655859	0/0:5:5,0:0.965067,0.034933,0.000000:0.000000,-1.505169,-8.541142	0/0:10:10,0:0.998870,0.001130,0.000000:0.000000,-3.010338,-11.397652	0/0:13:13,0:0.999859,0.000141,0.000000:0.000000,-3.913440,-11.848200	1/1:13:0,13:0.000000,0.000421,0.999579:-11.834473,-3.913440,0.000000	1/1:8:0,8:0.000000,0.013308,0.986692:-10.655859,-2.408271,0.000000	1/1:12:0,12:0.000000,0.000842,0.999158:-11.832009,-3.612406,0.000000	1/1:13:0,13:0.000000,0.000421,0.999579:-11.834473,-3.913440,0.000000	1/1:10:0,10:0.000000,0.003361,0.996639:-11.183932,-3.010338,0.000000	./.:6:0,6:0.000000,0.051190,0.948810:-9.443844,-1.806203,0.000000	./.:5:0,5:0.000000,0.097396,0.902604:-8.590316,-1.505169,0.000000	1/1:7:0,7:0.000000,0.026267,0.973733:-10.121484,-2.107237,0.000000	./.:6:0,6:0.000000,0.051190,0.948810:-9.443844,-1.806203,0.000000	1/1:7:0,7:0.000000,0.026267,0.973733:-10.121484,-2.107237,0.000000	1/1:10:0,10:0.000000,0.003361,0.996639:-11.397652,-3.010338,0.000000	1/1:10:0,10:0.000000,0.003361,0.996639:-11.397652,-3.010338,0.000000	./.:0:0,0:0.400990,0.464496,0.134515:0.000000,0.000000,0.000000	1/1:14:0,14:0.000000,0.000211,0.999789:-12.068471,-4.214473,0.000000	1/1:13:0,13:0.000000,0.000421,0.999579:-11.969707,-3.913440,0.000000
NC_035107.1	23531452	.	A	G	.	PASS	NS=41;DP=1432;AF=0.074880	GT:DP:AD:GP:GL	0/0:16:16,0:0.999998,0.000002,0.000000:0.000000,-4.816541,-12.180258	0/1:34:24,10:0.000012,0.999988,0.000000:-5.701952,0.000000,-8.685816	0/0:23:23,0:1.000000,0.000000,0.000000:0.000000,-6.923778,-12.155299	0/1:37:28,9:0.000450,0.999550,0.000000:-4.137729,0.000000,-7.915336	0/0:18:18,0:0.999999,0.000001,0.000000:0.000000,-5.418609,-12.215952	0/0:23:23,0:1.000000,0.000000,0.000000:0.000000,-6.923778,-12.155299	./.:40:34,6:0.890509,0.109491,0.000000:0.000000,-0.119456,-5.896883	0/0:42:42,0:1.000000,0.000000,0.000000:0.000000,-12.643420,-11.950272	0/1:14:10,4:0.000503,0.999497,0.000000:-4.089384,0.000000,-8.978023	0/0:43:41,2:1.000000,0.000000,0.000000:0.000000,-8.102710,-9.831555	./.:35:30,5:0.904874,0.095126,0.000000:0.000000,-0.187485,-6.540879	./.:12:10,2:0.359885,0.640115,0.000000:-1.040898,0.000000,-8.441384	0/1:18:14,4:0.006110,0.993890,0.000000:-3.002105,0.000000,-9.145972	0/0:25:22,3:0.970487,0.029513,0.000000:0.000000,-0.726174,-8.109206	0/0:34:34,0:1.000000,0.000000,0.000000:0.000000,-10.235150,-11.969940	0/0:32:32,0:1.000000,0.000000,0.000000:0.000000,-9.633083,-11.988309	0/0:35:35,0:1.000000,0.000000,0.000000:0.000000,-10.536184,-11.963928	0/0:23:21,2:0.999782,0.000218,0.000000:0.000000,-2.871364,-10.104796	0/1:30:24,6:0.015123,0.984877,0.000000:-2.604554,0.000000,-7.986587	0/0:24:24,0:1.000000,0.000000,0.000000:0.000000,-7.224812,-12.133663	0/0:50:50,0:1.000000,0.000000,0.000000:0.000000,-15.051691,-12.068250	0/0:34:30,4:0.995237,0.004763,0.000000:0.000000,-1.529207,-7.450013	0/0:26:23,3:0.984698,0.015302,0.000000:0.000000,-1.017752,-8.247184	0/0:40:35,5:0.995950,0.004050,0.000000:0.000000,-1.599969,-6.773734	0/0:38:38,0:1.000000,0.000000,0.000000:0.000000,-11.439285,-11.958315	0/0:40:39,1:1.000000,0.000000,0.000000:0.000000,-9.514800,-10.914192	0/0:26:26,0:1.000000,0.000000,0.000000:0.000000,-7.826879,-12.089898	0/0:39:39,0:1.000000,0.000000,0.000000:0.000000,-11.740319,-11.960437	0/0:25:25,0:1.000000,0.000000,0.000000:0.000000,-7.525845,-12.074273	0/0:48:44,4:1.000000,0.000000,0.000000:0.000000,-5.589667,-8.025238	0/0:31:31,0:1.000000,0.000000,0.000000:0.000000,-9.332049,-12.000642	0/0:38:38,0:1.000000,0.000000,0.000000:0.000000,-11.439285,-11.930138	0/0:38:38,0:1.000000,0.000000,0.000000:0.000000,-11.439285,-11.930138	0/0:56:56,0:1.000000,0.000000,0.000000:0.000000,-16.857893,-12.210583	0/0:24:24,0:1.000000,0.000000,0.000000:0.000000,-7.224812,-12.133663	0/0:34:34,0:1.000000,0.000000,0.000000:0.000000,-10.235150,-11.940775	0/0:19:19,0:1.000000,0.000000,0.000000:0.000000,-5.719643,-12.215731	0/0:42:42,0:1.000000,0.000000,0.000000:0.000000,-12.643420,-11.894579	0/0:35:35,0:1.000000,0.000000,0.000000:0.000000,-10.536184,-11.935083	0/0:35:35,0:1.000000,0.000000,0.000000:0.000000,-10.536184,-11.963928	0/0:36:36,0:1.000000,0.000000,0.000000:0.000000,-10.837218,-11.931432	0/0:32:32,0:1.000000,0.000000,0.000000:0.000000,-9.633083,-11.896469	./.:17:14,3:0.137191,0.862809,0.000000:-1.589394,0.000000,-8.996838	0/0:41:41,0:1.000000,0.000000,0.000000:0.000000,-12.342387,-11.970332	0/0:29:29,0:1.000000,0.000000,0.000000:0.000000,-8.729980,-11.999239
NC_035107.1	23770332	.	G	A	.	PASS	NS=35;DP=327;AF=0.210808	GT:DP:AD:GP:GL	0/0:14:14,0:0.999967,0.000033,0.000000:0.000000,-4.214473,-12.068471	0/0:11:11,0:0.999739,0.000261,0.000000:0.000000,-3.311372,-11.481355	0/0:9:9,0:0.998958,0.001042,0.000000:0.000000,-2.709304,-11.073869	0/0:8:8,0:0.997918,0.002082,0.000000:0.000000,-2.408271,-10.655859	0/1:8:5,3:0.000727,0.999273,0.000000:-3.410561,0.000000,-6.788182	0/1:12:6,6:0.000000,1.000000,0.000000:-7.016098,0.000000,-7.016098	0/0:18:18,0:0.999998,0.000002,0.000000:0.000000,-5.418609,-12.215952	0/0:8:8,0:0.997918,0.002082,0.000000:0.000000,-2.408271,-10.655859	0/1:10:6,4:0.000014,0.999986,0.000000:-5.128513,0.000000,-7.377553	./.:0:0,0:0.622824,0.332736,0.044440:0.000000,0.000000,0.000000	0/0:12:12,0:0.999870,0.000130,0.000000:0.000000,-3.612406,-11.832009	0/1:11:5,6:0.000000,1.000000,0.000000:-7.205299,0.000000,-6.175486	0/1:9:4,5:0.000000,0.999999,0.000001:-6.600218,0.000000,-5.374803	0/0:10:10,0:0.999479,0.000521,0.000000:0.000000,-3.010338,-11.397652	0/1:9:5,4:0.000008,0.999992,0.000000:-5.374803,0.000000,-6.600218	./.:0:0,0:0.622824,0.332736,0.044440:0.000000,0.000000,0.000000	0/0:8:8,0:0.997918,0.002082,0.000000:0.000000,-2.408271,-10.655859	0/1:10:2,8:0.000000,0.985162,0.014838:-8.517961,0.000000,-0.947806	0/1:9:4,5:0.000000,0.999999,0.000001:-6.600218,0.000000,-5.374803	./.:6:5,1:0.273182,0.726818,0.000000:-0.697239,0.000000,-7.065391	0/1:6:4,2:0.002632,0.997368,0.000000:-2.850809,0.000000,-6.042860	1/1:8:0,8:0.000000,0.028414,0.971586:-10.359418,-2.408271,0.000000	./.:0:0,0:0.622824,0.332736,0.044440:0.000000,0.000000,0.000000	0/1:6:2,4:0.000002,0.999810,0.000188:-6.042860,0.000000,-2.850809	0/0:7:7,0:0.995844,0.004156,0.000000:0.000000,-2.107237,-9.770618	0/1:7:4,3:0.000079,0.999921,0.000000:-4.375924,0.000000,-5.837026	./.:0:0,0:0.622824,0.332736,0.044440:0.000000,0.000000,0.000000	0/0:11:11,0:0.999739,0.000261,0.000000:0.000000,-3.311372,-11.645394	./.:0:0,0:0.622824,0.332736,0.044440:0.000000,0.000000,0.000000	./.:5:0,5:0.000000,0.189606,0.810394:-8.095053,-1.505169,0.000000	0/0:5:5,0:0.983580,0.016420,0.000000:0.000000,-1.505169,-8.590316	0/0:5:5,0:0.983580,0.016420,0.000000:0.000000,-1.505169,-8.145222	0/0:6:6,0:0.991722,0.008278,0.000000:0.000000,-1.806203,-9.443844	0/0:8:8,0:0.997918,0.002082,0.000000:0.000000,-2.408271,-10.655859	0/0:7:7,0:0.995844,0.004156,0.000000:0.000000,-2.107237,-10.121484	0/0:6:6,0:0.991722,0.008278,0.000000:0.000000,-1.806203,-9.443844	./.:0:0,0:0.622824,0.332736,0.044440:0.000000,0.000000,0.000000	./.:0:0,0:0.622824,0.332736,0.044440:0.000000,0.000000,0.000000	0/0:9:9,0:0.998958,0.001042,0.000000:0.000000,-2.709304,-11.073869	0/0:9:9,0:0.998958,0.001042,0.000000:0.000000,-2.709304,-11.073869	0/0:12:12,0:0.999870,0.000130,0.000000:0.000000,-3.612406,-11.832009	./.:0:0,0:0.622824,0.332736,0.044440:0.000000,0.000000,0.000000	0/0:10:10,0:0.999479,0.000521,0.000000:0.000000,-3.010338,-11.205616	0/0:6:6,0:0.991722,0.008278,0.000000:0.000000,-1.806203,-9.443844	0/0:12:12,0:0.999870,0.000130,0.000000:0.000000,-3.612406,-11.832009
NC_035107.1	24157383	.	G	A	.	PASS	NS=37;DP=740;AF=0.058462	GT:DP:AD:GP:GL	0/0:17:17,0:0.999999,0.000001,0.000000:0.000000,-5.117575,-12.205305	0/0:38:38,0:1.000000,0.000000,0.000000:0.000000,-11.439285,-11.958315	0/0:16:16,0:0.999998,0.000002,0.000000:0.000000,-4.816541,-12.180258	0/0:13:13,0:0.999985,0.000015,0.000000:0.000000,-3.913440,-11.969707	0/0:23:23,0:1.000000,0.000000,0.000000:0.000000,-6.923778,-12.155299	0/0:20:20,0:1.000000,0.000000,0.000000:0.000000,-6.020676,-12.207490	0/0:31:31,0:1.000000,0.000000,0.000000:0.000000,-9.332049,-12.000642	0/0:37:37,0:1.000000,0.000000,0.000000:0.000000,-11.138251,-11.958156	0/0:39:39,0:1.000000,0.000000,0.000000:0.000000,-11.740319,-11.960437	0/0:24:24,0:1.000000,0.000000,0.000000:0.000000,-7.224812,-12.133663	0/0:6:6,0:0.998063,0.001937,0.000000:0.000000,-1.806203,-9.443844	0/0:24:24,0:1.000000,0.000000,0.000000:0.000000,-7.224812,-11.907671	0/0:31:31,0:1.000000,0.000000,0.000000:0.000000,-9.332049,-12.000642	0/0:36:36,0:1.000000,0.000000,0.000000:0.000000,-10.837218,-11.928201	0/0:33:33,0:1.000000,0.000000,0.000000:0.000000,-9.934116,-11.978068	0/0:29:29,0:1.000000,0.000000,0.000000:0.000000,-8.729980,-11.995615	0/0:20:20,0:1.000000,0.000000,0.000000:0.000000,-6.020676,-12.207490	0/0:14:14,0:0.999992,0.000008,0.000000:0.000000,-4.214473,-12.068471	0/0:13:13,0:0.999985,0.000015,0.000000:0.000000,-3.913440,-11.969707	0/0:21:21,0:1.000000,0.000000,0.000000:0.000000,-6.321710,-12.193515	0/0:13:13,0:0.999985,0.000015,0.000000:0.000000,-3.913440,-11.969707	0/0:23:23,0:1.000000,0.000000,0.000000:0.000000,-6.923778,-12.108658	0/0:18:18,0:1.000000,0.000000,0.000000:0.000000,-5.418609,-12.215952	0/0:12:12,0:0.999970,0.000030,0.000000:0.000000,-3.612406,-11.832009	0/0:11:11,0:0.999939,0.000061,0.000000:0.000000,-3.311372,-11.462828	0/0:9:9,0:0.999758,0.000242,0.000000:0.000000,-2.709304,-10.796965	0/0:20:20,0:1.000000,0.000000,0.000000:0.000000,-6.020676,-12.148660	0/0:17:17,0:0.999999,0.000001,0.000000:0.000000,-5.117575,-12.116966	0/0:21:21,0:1.000000,0.000000,0.000000:0.000000,-6.321710,-12.193515	0/0:21:21,0:1.000000,0.000000,0.000000:0.000000,-6.321710,-12.139523	./.:0:0,0:0.886494,0.110088,0.003418:0.000000,0.000000,0.000000	./.:0:0,0:0.886494,0.110088,0.003418:0.000000,0.000000,0.000000	0/0:8:8,0:0.999515,0.000485,0.000000:0.000000,-2.408271,-10.655859	./.:0:0,0:0.886494,0.110088,0.003418:0.000000,0.000000,0.000000	0/0:10:10,0:0.999879,0.000121,0.000000:0.000000,-3.010338,-11.397652	./.:0:0,0:0.886494,0.110088,0.003418:0.000000,0.000000,0.000000	0/0:19:19,0:1.000000,0.000000,0.000000:0.000000,-5.719643,-12.151072	0/1:6:2,4:0.000007,0.999949,0.000044:-6.042860,0.000000,-2.850809	0/1:13:9,4:0.000355,0.999645,0.000000:-4.355089,0.000000,-8.754930	0/1:15:9,6:0.000003,0.999997,0.000000:-6.381212,0.000000,-8.591569	./.:0:0,0:0.886494,0.110088,0.003418:0.000000,0.000000,0.000000	./.:0:0,0:0.886494,0.110088,0.003418:0.000000,0.000000,0.000000	./.:13:11,2:0.553627,0.446373,0.000000:-0.812416,0.000000,-8.957776	0/1:5:3,2:0.005867,0.994133,0.000000:-3.134982,0.000000,-4.880085	./.:0:0,0:0.886494,0.110088,0.003418:0.000000,0.000000,0.000000
NC_035107.1	24274750	.	G	A	.	PASS	NS=38;DP=898;AF=0.075956	GT:DP:AD:GP:GL	0/0:29:29,0:1.000000,0.000000,0.000000:0.000000,-8.729980,-11.991963	0/0:24:24,0:1.000000,0.000000,0.000000:0.000000,-7.224812,-12.129314	0/0:33:32,1:1.000000,0.000000,0.000000:0.000000,-7.412286,-10.844228	0/0:19:19,0:1.000000,0.000000,0.000000:0.000000,-5.719643,-12.215731	0/0:20:20,0:1.000000,0.000000,0.000000:0.000000,-6.020676,-12.207490	0/0:27:27,0:1.000000,0.000000,0.000000:0.000000,-8.127913,-12.069011	0/0:43:41,2:1.000000,0.000000,0.000000:0.000000,-8.102710,-9.859349	0/0:33:31,2:0.999999,0.000001,0.000000:0.000000,-5.120543,-9.634400	0/0:23:23,0:1.000000,0.000000,0.000000:0.000000,-6.923778,-12.155299	0/0:20:19,1:0.999949,0.000051,0.000000:0.000000,-3.507665,-10.774626	0/0:41:38,3:0.999999,0.000001,0.000000:0.000000,-5.421677,-8.689315	0/0:19:19,0:1.000000,0.000000,0.000000:0.000000,-5.719643,-12.209319	0/0:16:16,0:0.999997,0.000003,0.000000:0.000000,-4.816541,-12.080685	0/0:29:29,0:1.000000,0.000000,0.000000:0.000000,-8.729980,-12.031303	0/0:29:29,0:1.000000,0.000000,0.000000:0.000000,-8.729980,-12.031303	./.:24:20,4:0.223101,0.776899,0.000000:-1.325963,0.000000,-8.265212	./.:19:16,3:0.370624,0.629376,0.000000:-1.014077,0.000000,-8.738884	0/0:20:20,0:1.000000,0.000000,0.000000:0.000000,-6.020676,-12.207490	0/0:8:8,0:0.999358,0.000642,0.000000:0.000000,-2.408271,-10.655859	0/0:24:24,0:1.000000,0.000000,0.000000:0.000000,-7.224812,-12.133663	0/0:15:14,1:0.998381,0.001619,0.000000:0.000000,-2.005904,-10.430221	0/0:23:21,2:0.998826,0.001174,0.000000:0.000000,-2.145762,-9.427699	0/0:19:18,1:0.999898,0.000102,0.000000:0.000000,-3.207312,-10.661789	0/0:17:17,0:0.999999,0.000001,0.000000:0.000000,-5.117575,-12.017399	0/0:26:24,2:0.999849,0.000151,0.000000:0.000000,-3.037088,-9.462535	0/0:18:17,1:0.999796,0.000204,0.000000:0.000000,-2.906959,-10.693654	0/0:18:18,0:0.999999,0.000001,0.000000:0.000000,-5.418609,-12.215952	0/0:14:13,1:0.996772,0.003228,0.000000:0.000000,-1.705553,-10.282682	0/0:19:18,1:0.999898,0.000102,0.000000:0.000000,-3.207312,-10.661789	0/1:17:12,5:0.000118,0.999882,0.000000:-4.713990,0.000000,-9.213235	0/0:12:12,0:0.999960,0.000040,0.000000:0.000000,-3.612406,-11.832009	0/0:15:15,0:0.999995,0.000005,0.000000:0.000000,-4.515507,-12.136443	0/0:11:10,1:0.997043,0.002957,0.000000:0.000000,-1.743821,-10.480234	0/1:15:11,4:0.000918,0.999082,0.000000:-3.820842,0.000000,-9.115111	./.:17:15,2:0.934129,0.065871,0.000000:0.000000,-0.367613,-8.876713	0/0:33:30,3:0.999859,0.000141,0.000000:0.000000,-3.067091,-8.477086	./.:6:5,1:0.549836,0.450164,0.000000:-0.697239,0.000000,-7.065391	0/0:18:17,1:0.999796,0.000204,0.000000:0.000000,-2.906959,-10.693654	0/0:13:12,1:0.993575,0.006425,0.000000:0.000000,-1.405203,-10.092474	0/0:10:10,0:0.999839,0.000161,0.000000:0.000000,-3.010338,-11.397652	0/0:12:12,0:0.999960,0.000040,0.000000:0.000000,-3.612406,-11.832009	./.:9:8,1:0.906763,0.093237,0.000000:0.000000,-0.203805,-8.664644	./.:9:7,2:0.059363,0.940637,0.000000:-1.984003,0.000000,-8.153669	0/1:15:11,4:0.000918,0.999082,0.000000:-3.820842,0.000000,-9.115111	./.:17:14,3:0.135374,0.864626,0.000000:-1.589394,0.000000,-8.996838
NC_035107.1	24662590	.	C	T	.	PASS	NS=38;DP=263;AF=0.072913	GT:DP:AD:GP:GL	0/0:8:8,0:0.999386,0.000614,0.000000:0.000000,-2.408271,-10.655859	0/0:6:6,0:0.997548,0.002452,0.000000:0.000000,-1.806203,-9.443844	0/0:9:9,0:0.999693,0.000307,0.000000:0.000000,-2.709304,-10.796965	0/0:8:8,0:0.999386,0.000614,0.000000:0.000000,-2.408271,-10.329154	0/1:11:7,4:0.000085,0.999915,0.000000:-4.875549,0.000000,-7.977350	0/1:8:4,4:0.000053,0.999947,0.000000:-5.082961,0.000000,-5.612182	0/0:9:9,0:0.999693,0.000307,0.000000:0.000000,-2.709304,-11.073869	0/0:8:8,0:0.999386,0.000614,0.000000:0.000000,-2.408271,-10.655859	0/1:8:3,5:0.000001,0.999996,0.000003:-6.788182,0.000000,-4.110785	0/0:5:5,0:0.995109,0.004891,0.000000:0.000000,-1.505169,-8.590316	0/0:5:5,0:0.995109,0.004891,0.000000:0.000000,-1.505169,-8.590316	./.:5:4,1:0.389981,0.610019,0.000000:-0.997587,0.000000,-6.216064	0/1:5:1,4:0.000004,0.996057,0.003939:-6.216064,0.000000,-0.997587	0/0:10:10,0:0.999846,0.000154,0.000000:0.000000,-3.010338,-11.162100	0/1:5:3,2:0.004638,0.995362,0.000001:-3.134982,0.000000,-4.880085	0/0:7:7,0:0.998773,0.001227,0.000000:0.000000,-2.107237,-10.121484	0/0:5:5,0:0.995109,0.004891,0.000000:0.000000,-1.505169,-8.590316	./.:0:0,0:0.859491,0.135193,0.005316:0.000000,0.000000,0.000000	0/0:5:5,0:0.995109,0.004891,0.000000:0.000000,-1.505169,-8.590316	./.:0:0,0:0.859491,0.135193,0.005316:0.000000,0.000000,0.000000	0/0:5:5,0:0.995109,0.004891,0.000000:0.000000,-1.505169,-8.590316	0/0:8:8,0:0.999386,0.000614,0.000000:0.000000,-2.408271,-10.655859	0/0:10:10,0:0.999846,0.000154,0.000000:0.000000,-3.010338,-11.376451	0/0:7:7,0:0.998773,0.001227,0.000000:0.000000,-2.107237,-10.121484	./.:0:0,0:0.859491,0.135193,0.005316:0.000000,0.000000,0.000000	0/0:5:5,0:0.995109,0.004891,0.000000:0.000000,-1.505169,-8.590316	./.:0:0,0:0.859491,0.135193,0.005316:0.000000,0.000000,0.000000	0/0:6:6,0:0.997548,0.002452,0.000000:0.000000,-1.806203,-9.443844	./.:0:0,0:0.859491,0.135193,0.005316:0.000000,0.000000,0.000000	0/0:6:6,0:0.997548,0.002452,0.000000:0.000000,-1.806203,-9.443844	0/0:7:7,0:0.998773,0.001227,0.000000:0.000000,-2.107237,-10.121484	0/0:5:5,0:0.995109,0.004891,0.000000:0.000000,-1.505169,-8.590316	0/0:8:8,0:0.999386,0.000614,0.000000:0.000000,-2.408271,-10.655859	0/0:7:7,0:0.998773,0.001227,0.000000:0.000000,-2.107237,-10.121484	./.:0:0,0:0.859491,0.135193,0.005316:0.000000,0.000000,0.000000	0/0:7:7,0:0.998773,0.001227,0.000000:0.000000,-2.107237,-10.121484	0/0:5:5,0:0.995109,0.004891,0.000000:0.000000,-1.505169,-8.590316	0/0:7:7,0:0.998773,0.001227,0.000000:0.000000,-2.107237,-10.121484	0/0:6:6,0:0.997548,0.002452,0.000000:0.000000,-1.806203,-9.443844	0/0:5:5,0:0.995109,0.004891,0.000000:0.000000,-1.505169,-8.590316	0/0:7:7,0:0.998773,0.001227,0.000000:0.000000,-2.107237,-10.121484	0/0:7:7,0:0.998773,0.001227,0.000000:0.000000,-2.107237,-10.121484	0/0:5:5,0:0.995109,0.004891,0.000000:0.000000,-1.505169,-8.590316	0/0:5:5,0:0.995109,0.004891,0.000000:0.000000,-1.505169,-8.590316	0/0:8:8,0:0.999386,0.000614,0.000000:0.000000,-2.408271,-10.329154
NC_035107.1	25256385	.	C	T	.	PASS	NS=34;DP=392;AF=0.475920	GT:DP:AD:GP:GL	0/1:19:9,10:0.000000,1.000000,0.000000:-8.555600,0.000000,-8.027508	0/1:18:12,6:0.000001,0.999999,0.000000:-5.682955,0.000000,-9.208106	./.:0:0,0:0.274659,0.498840,0.226500:0.000000,0.000000,0.000000	./.:5:5,0:0.946294,0.053706,0.000000:0.000000,-1.505169,-8.590316	0/1:13:4,9:0.000000,0.999980,0.000020:-8.503831,0.000000,-4.355089	0/1:11:7,4:0.000007,0.999993,0.000000:-4.875549,0.000000,-7.977350	0/1:13:3,10:0.000000,0.999152,0.000848:-8.969158,0.000000,-2.728449	0/1:8:6,2:0.002917,0.997083,0.000000:-2.274596,0.000000,-7.640971	./.:6:1,5:0.000000,0.916445,0.083555:-7.065391,0.000000,-0.697239	./.:0:0,0:0.274659,0.498840,0.226500:0.000000,0.000000,0.000000	0/1:19:9,10:0.000000,1.000000,0.000000:-8.555600,0.000000,-8.027508	0/1:9:4,5:0.000000,0.999998,0.000002:-6.600218,0.000000,-5.374803	0/1:8:3,5:0.000000,0.999965,0.000035:-6.788182,0.000000,-4.110785	0/1:15:11,4:0.000083,0.999917,0.000000:-3.820842,0.000000,-9.115111	0/1:13:6,7:0.000000,1.000000,0.000000:-7.681466,0.000000,-6.813994	0/1:17:10,7:0.000000,1.000000,0.000000:-6.916532,0.000000,-8.790337	0/1:13:4,9:0.000000,0.999980,0.000020:-8.754930,0.000000,-4.355089	1/1:8:0,8:0.000000,0.008529,0.991471:-10.655859,-2.408271,0.000000	1/1:6:0,6:0.000000,0.033266,0.966734:-9.443844,-1.806203,0.000000	0/1:17:9,8:0.000000,1.000000,0.000000:-7.717774,0.000000,-8.338681	./.:0:0,0:0.274659,0.498840,0.226500:0.000000,0.000000,0.000000	0/1:10:4,6:0.000000,0.999997,0.000003:-6.961679,0.000000,-5.128513	0/1:10:4,6:0.000000,0.999997,0.000003:-7.377553,0.000000,-5.128513	1/1:6:0,6:0.000000,0.033266,0.966734:-9.443844,-1.806203,0.000000	1/1:6:0,6:0.000000,0.033266,0.966734:-9.443844,-1.806203,0.000000	./.:0:0,0:0.274659,0.498840,0.226500:0.000000,0.000000,0.000000	0/1:8:4,4:0.000001,0.999998,0.000001:-5.612182,0.000000,-5.612182	0/1:16:6,10:0.000000,1.000000,0.000000:-8.879804,0.000000,-6.153901	0/1:9:7,2:0.005680,0.994320,0.000000:-1.984003,0.000000,-8.153669	0/1:14:5,9:0.000000,0.999998,0.000002:-8.687361,0.000000,-5.468337	0/1:13:9,4:0.000024,0.999976,0.000000:-4.355089,0.000000,-8.754930	0/1:9:7,2:0.005680,0.994320,0.000000:-1.984003,0.000000,-8.153669	./.:0:0,0:0.274659,0.498840,0.226500:0.000000,0.000000,0.000000	./.:5:5,0:0.946294,0.053706,0.000000:0.000000,-1.505169,-8.590316	0/0:7:7,0:0.986010,0.013990,0.000000:0.000000,-2.107237,-10.121484	0/0:8:8,0:0.992956,0.007044,0.000000:0.000000,-2.408271,-10.655859	0/1:7:4,3:0.000023,0.999976,0.000001:-4.375924,0.000000,-5.837026	0/1:9:4,5:0.000000,0.999998,0.000002:-6.600218,0.000000,-5.374803	./.:5:5,0:0.946294,0.053706,0.000000:0.000000,-1.505169,-8.590316	0/0:6:6,0:0.972406,0.027594,0.000000:0.000000,-1.806203,-9.443844	./.:0:0,0:0.274659,0.498840,0.226500:0.000000,0.000000,0.000000	0/1:8:5,3:0.000043,0.999957,0.000000:-4.110785,0.000000,-6.788182	0/1:7:5,2:0.001501,0.998499,0.000000:-2.563712,0.000000,-6.949327	0/1:11:5,6:0.000000,1.000000,0.000000:-7.205299,0.000000,-6.175486	./.:0:0,0:0.274659,0.498840,0.226500:0.000000,0.000000,0.000000
NC_035107.1	25967790	.	A	T	.	PASS	NS=40;DP=981;AF=0.092966	GT:DP:AD:GP:GL	0/0:21:21,0:1.000000,0.000000,0.000000:0.000000,-6.321710,-12.193515	./.:10:9,1:0.939667,0.060333,0.000000:0.000000,-0.504154,-9.152080	./.:24:20,4:0.187194,0.812806,0.000000:-1.325963,0.000000,-8.265212	0/0:29:29,0:1.000000,0.000000,0.000000:0.000000,-8.729980,-12.031303	0/0:5:5,0:0.993635,0.006365,0.000000:0.000000,-1.505169,-8.590316	./.:28:24,4:0.758748,0.241252,0.000000:-0.190640,0.000000,-7.381696	0/0:62:56,6:1.000000,0.000000,0.000000:0.000000,-6.313424,-7.136384	0/0:43:40,3:1.000000,0.000000,0.000000:0.000000,-6.011794,-8.793037	0/0:16:16,0:0.999997,0.000003,0.000000:0.000000,-4.816541,-12.180258	./.:17:14,3:0.111558,0.888442,0.000000:-1.589394,0.000000,-8.996838	0/0:45:39,6:0.993689,0.006311,0.000000:0.000000,-1.508893,-6.217649	0/0:21:21,0:1.000000,0.000000,0.000000:0.000000,-6.321710,-12.193515	0/0:15:15,0:0.999994,0.000006,0.000000:0.000000,-4.515507,-12.136443	0/0:36:31,5:0.980128,0.019872,0.000000:0.000000,-1.004777,-7.047988	0/0:18:18,0:0.999999,0.000001,0.000000:0.000000,-5.418609,-12.136939	0/0:23:23,0:1.000000,0.000000,0.000000:0.000000,-6.923778,-12.155299	0/0:16:16,0:0.999997,0.000003,0.000000:0.000000,-4.816541,-12.180258	0/0:25:25,0:1.000000,0.000000,0.000000:0.000000,-7.525845,-12.111629	0/0:18:18,0:0.999999,0.000001,0.000000:0.000000,-5.418609,-12.215952	0/0:20:20,0:1.000000,0.000000,0.000000:0.000000,-6.020676,-12.207490	0/0:16:16,0:0.999997,0.000003,0.000000:0.000000,-4.816541,-12.180258	0/0:33:33,0:1.000000,0.000000,0.000000:0.000000,-9.934116,-11.978068	0/0:10:10,0:0.999800,0.000200,0.000000:0.000000,-3.010338,-11.397652	0/0:10:10,0:0.999800,0.000200,0.000000:0.000000,-3.010338,-11.397652	0/0:17:17,0:0.999998,0.000002,0.000000:0.000000,-5.117575,-12.205305	0/0:24:24,0:1.000000,0.000000,0.000000:0.000000,-7.224812,-12.133663	0/0:11:11,0:0.999900,0.000100,0.000000:0.000000,-3.311372,-11.645394	0/0:21:21,0:1.000000,0.000000,0.000000:0.000000,-6.321710,-12.193515	0/0:19:19,0:1.000000,0.000000,0.000000:0.000000,-5.719643,-12.215731	0/0:26:26,0:1.000000,0.000000,0.000000:0.000000,-7.826879,-12.089898	0/0:22:22,0:1.000000,0.000000,0.000000:0.000000,-6.622744,-12.175633	0/0:27:27,0:1.000000,0.000000,0.000000:0.000000,-8.127913,-12.069011	0/1:18:13,5:0.000171,0.999829,0.000000:-4.455626,0.000000,-9.251242	0/1:21:15,6:0.000055,0.999945,0.000000:-4.945997,0.000000,-9.263808	0/1:17:11,6:0.000017,0.999983,0.000000:-5.463933,0.000000,-9.080522	0/0:14:14,0:0.999987,0.000013,0.000000:0.000000,-4.214473,-12.068471	0/1:15:11,4:0.000736,0.999264,0.000000:-3.820842,0.000000,-8.913987	./.:21:18,3:0.641243,0.358757,0.000000:-0.436044,0.000000,-8.298555	0/0:24:24,0:1.000000,0.000000,0.000000:0.000000,-7.224812,-12.133663	0/0:13:13,0:0.999975,0.000025,0.000000:0.000000,-3.913440,-11.969707	0/0:17:17,0:0.999998,0.000002,0.000000:0.000000,-5.117575,-12.205305	0/1:26:21,5:0.023156,0.976844,0.000000:-2.313421,0.000000,-8.267730	0/1:28:22,6:0.003547,0.996453,0.000000:-3.136838,0.000000,-8.311539	0/0:14:14,0:0.999987,0.000013,0.000000:0.000000,-4.214473,-12.068471	0/0:25:25,0:1.000000,0.000000,0.000000:0.000000,-7.525845,-12.065797
NC_035107.1	26130969	.	C	T	.	PASS	NS=35;DP=393;AF=0.266553	GT:DP:AD:GP:GL	0/0:13:13,0:0.999911,0.000089,0.000000:0.000000,-3.913440,-11.848200	0/1:17:6,11:0.000000,1.000000,0.000000:-8.916565,0.000000,-5.920868	0/0:10:10,0:0.999291,0.000709,0.000000:0.000000,-3.010338,-11.397652	./.:8:1,7:0.000000,0.872987,0.127013:-8.153189,0.000000,-0.096544	0/0:7:7,0:0.994354,0.005646,0.000000:0.000000,-2.107237,-10.121484	./.:0:0,0:0.537944,0.391005,0.071051:0.000000,0.000000,0.000000	./.:0:0,0:0.537944,0.391005,0.071051:0.000000,0.000000,0.000000	0/0:7:7,0:0.994354,0.005646,0.000000:0.000000,-2.107237,-10.121484	0/1:10:7,3:0.000373,0.999627,0.000000:-3.566337,0.000000,-8.086326	0/1:16:10,6:0.000001,0.999999,0.000000:-6.153901,0.000000,-8.879804	0/1:6:4,2:0.001936,0.998064,0.000000:-2.850809,0.000000,-6.042860	0/1:5:3,2:0.001007,0.998990,0.000002:-3.134982,0.000000,-4.880085	0/1:5:3,2:0.001007,0.998990,0.000002:-3.134982,0.000000,-4.880085	0/1:12:7,5:0.000002,0.999998,0.000000:-5.946911,0.000000,-7.839853	0/0:5:5,0:0.977791,0.022209,0.000000:0.000000,-1.505169,-8.590316	0/0:7:7,0:0.994354,0.005646,0.000000:0.000000,-2.107237,-10.121484	0/1:17:11,6:0.000002,0.999998,0.000000:-5.920868,0.000000,-9.080522	0/1:15:6,9:0.000000,1.000000,0.000000:-8.365980,0.000000,-6.381212	0/1:10:5,5:0.000001,0.999999,0.000000:-6.394306,0.000000,-6.394306	0/0:9:9,0:0.998582,0.001418,0.000000:0.000000,-2.709304,-11.073869	0/1:13:6,7:0.000000,1.000000,0.000000:-7.681466,0.000000,-6.813994	0/1:13:9,4:0.000061,0.999939,0.000000:-4.355089,0.000000,-8.754930	./.:26:22,4:0.444080,0.555920,0.000000:-0.236105,0.000000,-7.838940	0/1:14:7,7:0.000000,1.000000,0.000000:-7.507062,0.000000,-7.507062	0/1:9:7,2:0.014073,0.985927,0.000000:-1.984003,0.000000,-8.153669	0/1:17:8,9:0.000000,1.000000,0.000000:-8.338681,0.000000,-7.717774	./.:0:0,0:0.537944,0.391005,0.071051:0.000000,0.000000,0.000000	0/1:9:7,2:0.014073,0.985927,0.000000:-1.984003,0.000000,-8.153669	0/1:17:11,6:0.000002,0.999998,0.000000:-5.920868,0.000000,-9.080522	0/1:8:5,3:0.000107,0.999893,0.000000:-4.110785,0.000000,-6.788182	0/0:7:7,0:0.994354,0.005646,0.000000:0.000000,-2.107237,-9.806193	./.:0:0,0:0.537944,0.391005,0.071051:0.000000,0.000000,0.000000	./.:0:0,0:0.537944,0.391005,0.071051:0.000000,0.000000,0.000000	0/0:9:9,0:0.998582,0.001418,0.000000:0.000000,-2.709304,-11.073869	0/0:11:11,0:0.999645,0.000355,0.000000:0.000000,-3.311372,-11.645394	0/0:7:7,0:0.994354,0.005646,0.000000:0.000000,-2.107237,-10.121484	0/0:12:12,0:0.999823,0.000177,0.000000:0.000000,-3.612406,-11.832009	0/0:6:6,0:0.988771,0.011229,0.000000:0.000000,-1.806203,-9.443844	0/0:11:11,0:0.999645,0.000355,0.000000:0.000000,-3.311372,-11.645394	./.:0:0,0:0.537944,0.391005,0.071051:0.000000,0.000000,0.000000	0/0:9:9,0:0.998582,0.001418,0.000000:0.000000,-2.709304,-11.073869	0/0:9:9,0:0.998582,0.001418,0.000000:0.000000,-2.709304,-11.073869	./.:0:0,0:0.537944,0.391005,0.071051:0.000000,0.000000,0.000000	./.:0:0,0:0.537944,0.391005,0.071051:0.000000,0.000000,0.000000	0/0:7:7,0:0.994354,0.005646,0.000000:0.000000,-2.107237,-10.121484
NC_035107.1	26350523	.	A	G	.	PASS	NS=35;DP=320;AF=0.231341	GT:DP:AD:GP:GL	0/0:14:14,0:0.999963,0.000037,0.000000:0.000000,-4.214473,-11.951060	0/0:7:7,0:0.995320,0.004680,0.000000:0.000000,-2.107237,-10.121484	0/0:8:8,0:0.997654,0.002346,0.000000:0.000000,-2.408271,-10.655859	1/1:9:0,9:0.000000,0.012812,0.987188:-11.073869,-2.709304,0.000000	0/0:12:12,0:0.999853,0.000147,0.000000:0.000000,-3.612406,-11.832009	0/0:15:15,0:0.999982,0.000018,0.000000:0.000000,-4.515507,-12.033826	0/1:15:10,5:0.000010,0.999990,0.000000:-5.220914,0.000000,-8.944683	0/0:8:8,0:0.997654,0.002346,0.000000:0.000000,-2.408271,-10.359418	0/0:8:8,0:0.997654,0.002346,0.000000:0.000000,-2.408271,-10.655859	0/1:8:6,2:0.008751,0.991249,0.000000:-2.274596,0.000000,-7.640971	0/0:10:10,0:0.999413,0.000587,0.000000:0.000000,-3.010338,-11.183932	./.:0:0,0:0.590837,0.355645,0.053519:0.000000,0.000000,0.000000	0/0:5:5,0:0.981538,0.018462,0.000000:0.000000,-1.505169,-8.590316	0/1:7:3,4:0.000002,0.999991,0.000006:-5.837026,0.000000,-4.375924	0/1:9:6,3:0.000240,0.999760,0.000000:-3.840476,0.000000,-7.110470	0/0:10:10,0:0.999413,0.000587,0.000000:0.000000,-3.010338,-11.397652	0/1:6:3,3:0.000229,0.999768,0.000003:-3.861100,0.000000,-4.633696	./.:0:0,0:0.590837,0.355645,0.053519:0.000000,0.000000,0.000000	./.:5:0,5:0.000000,0.171949,0.828051:-8.590316,-1.505169,0.000000	./.:0:0,0:0.590837,0.355645,0.053519:0.000000,0.000000,0.000000	0/1:6:3,3:0.000229,0.999768,0.000003:-3.861100,0.000000,-4.633696	0/1:13:6,7:0.000000,1.000000,0.000000:-7.295447,0.000000,-6.813994	./.:0:0,0:0.590837,0.355645,0.053519:0.000000,0.000000,0.000000	./.:0:0,0:0.590837,0.355645,0.053519:0.000000,0.000000,0.000000	0/1:8:2,6:0.000000,0.999201,0.000799:-7.640971,0.000000,-2.274596	./.:6:0,6:0.000000,0.094061,0.905939:-9.443844,-1.806203,0.000000	0/0:7:7,0:0.995320,0.004680,0.000000:0.000000,-2.107237,-10.121484	0/1:7:3,4:0.000002,0.999991,0.000006:-5.837026,0.000000,-4.375924	0/1:8:4,4:0.000004,0.999996,0.000000:-5.612182,0.000000,-5.612182	./.:6:5,1:0.250144,0.749856,0.000000:-0.697239,0.000000,-7.065391	0/0:5:5,0:0.981538,0.018462,0.000000:0.000000,-1.505169,-8.095053	0/0:10:10,0:0.999413,0.000587,0.000000:0.000000,-3.010338,-11.397652	0/0:9:9,0:0.998826,0.001174,0.000000:0.000000,-2.709304,-11.073869	0/0:11:11,0:0.999706,0.000294,0.000000:0.000000,-3.311372,-11.645394	0/0:9:9,0:0.998826,0.001174,0.000000:0.000000,-2.709304,-11.073869	./.:0:0,0:0.590837,0.355645,0.053519:0.000000,0.000000,0.000000	./.:0:0,0:0.590837,0.355645,0.053519:0.000000,0.000000,0.000000	0/0:6:6,0:0.990683,0.009317,0.000000:0.000000,-1.806203,-9.443844	0/0:6:6,0:0.990683,0.009317,0.000000:0.000000,-1.806203,-9.443844	0/0:7:7,0:0.995320,0.004680,0.000000:0.000000,-2.107237,-9.770618	0/0:6:6,0:0.990683,0.009317,0.000000:0.000000,-1.806203,-9.027449	0/0:5:5,0:0.981538,0.018462,0.000000:0.000000,-1.505169,-8.095053	0/1:14:4,10:0.000000,0.999988,0.000012:-8.978023,0.000000,-4.089384	0/0:9:9,0:0.998826,0.001174,0.000000:0.000000,-2.709304,-10.526237	0/0:6:6,0:0.990683,0.009317,0.000000:0.000000,-1.806203,-9.443844
NC_035107.1	26546452	.	G	T	.	PASS	NS=39;DP=300;AF=0.077674	GT:DP:AD:GP:GL	0/0:9:9,0:0.999671,0.000329,0.000000:0.000000,-2.709304,-10.848111	0/0:6:6,0:0.997375,0.002625,0.000000:0.000000,-1.806203,-9.443844	0/0:9:9,0:0.999671,0.000329,0.000000:0.000000,-2.709304,-11.073869	0/0:10:10,0:0.999836,0.000164,0.000000:0.000000,-3.010338,-11.397652	0/0:7:7,0:0.998686,0.001314,0.000000:0.000000,-2.107237,-10.121484	0/0:11:11,0:0.999918,0.000082,0.000000:0.000000,-3.311372,-11.645394	0/0:7:7,0:0.998686,0.001314,0.000000:0.000000,-2.107237,-9.806193	0/0:6:6,0:0.997375,0.002625,0.000000:0.000000,-1.806203,-9.443844	0/0:8:8,0:0.999343,0.000657,0.000000:0.000000,-2.408271,-10.655859	./.:0:0,0:0.850685,0.143282,0.006033:0.000000,0.000000,0.000000	0/1:5:2,3:0.000078,0.999891,0.000031:-4.880085,0.000000,-3.134982	0/0:6:6,0:0.997375,0.002625,0.000000:0.000000,-1.806203,-9.443844	0/0:6:6,0:0.997375,0.002625,0.000000:0.000000,-1.806203,-9.443844	0/0:6:6,0:0.997375,0.002625,0.000000:0.000000,-1.806203,-9.443844	0/0:7:7,0:0.998686,0.001314,0.000000:0.000000,-2.107237,-10.121484	0/0:7:7,0:0.998686,0.001314,0.000000:0.000000,-2.107237,-10.121484	0/0:7:7,0:0.998686,0.001314,0.000000:0.000000,-2.107237,-10.121484	./.:0:0,0:0.850685,0.143282,0.006033:0.000000,0.000000,0.000000	0/1:13:9,4:0.000883,0.999117,0.000000:-3.827378,0.000000,-8.237662	0/0:7:7,0:0.998686,0.001314,0.000000:0.000000,-2.107237,-10.121484	0/0:8:8,0:0.999343,0.000657,0.000000:0.000000,-2.408271,-10.655859	0/1:7:3,4:0.000009,0.999990,0.000002:-5.837026,0.000000,-4.375924	0/0:5:5,0:0.994764,0.005236,0.000000:0.000000,-1.505169,-8.590316	0/1:8:4,4:0.000015,0.999985,0.000000:-5.612182,0.000000,-5.612182	0/0:6:6,0:0.997375,0.002625,0.000000:0.000000,-1.806203,-9.027449	0/1:12:6,6:0.000001,0.999999,0.000000:-7.016098,0.000000,-7.016098	./.:0:0,0:0.850685,0.143282,0.006033:0.000000,0.000000,0.000000	0/0:8:8,0:0.999343,0.000657,0.000000:0.000000,-2.408271,-10.655859	0/0:10:10,0:0.999836,0.000164,0.000000:0.000000,-3.010338,-10.979886	0/1:10:7,3:0.001609,0.998391,0.000000:-3.566337,0.000000,-8.086326	0/0:7:7,0:0.998686,0.001314,0.000000:0.000000,-2.107237,-9.432098	./.:0:0,0:0.850685,0.143282,0.006033:0.000000,0.000000,0.000000	0/0:6:6,0:0.997375,0.002625,0.000000:0.000000,-1.806203,-9.443844	0/0:5:5,0:0.994764,0.005236,0.000000:0.000000,-1.505169,-8.590316	0/0:14:14,0:0.999990,0.000010,0.000000:0.000000,-4.214473,-11.841478	0/0:11:11,0:0.999918,0.000082,0.000000:0.000000,-3.311372,-11.481355	0/0:5:5,0:0.994764,0.005236,0.000000:0.000000,-1.505169,-8.590316	./.:0:0,0:0.850685,0.143282,0.006033:0.000000,0.000000,0.000000	0/0:8:8,0:0.999343,0.000657,0.000000:0.000000,-2.408271,-10.389484	0/0:8:8,0:0.999343,0.000657,0.000000:0.000000,-2.408271,-10.655859	0/0:5:5,0:0.994764,0.005236,0.000000:0.000000,-1.505169,-8.145222	./.:0:0,0:0.850685,0.143282,0.006033:0.000000,0.000000,0.000000	0/0:6:6,0:0.997375,0.002625,0.000000:0.000000,-1.806203,-9.443844	0/0:9:9,0:0.999671,0.000329,0.000000:0.000000,-2.709304,-10.848111	0/0:5:5,0:0.994764,0.005236,0.000000:0.000000,-1.505169,-8.590316
NC_035107.1	27034172	.	C	T	.	PASS	NS=43;DP=386;AF=0.349798	GT:DP:AD:GP:GL	0/1:11:7,4:0.000012,0.999988,0.000000:-4.875549,0.000000,-7.977350	0/1:10:6,4:0.000007,0.999993,0.000000:-5.128513,0.000000,-7.377553	0/1:14:6,8:0.000000,1.000000,0.000000:-8.198804,0.000000,-6.601719	0/1:7:4,3:0.000039,0.999961,0.000000:-4.375924,0.000000,-5.837026	1/1:9:0,9:0.000000,0.007208,0.992792:-11.073869,-2.709304,0.000000	0/1:9:4,5:0.000000,0.999999,0.000001:-6.600218,0.000000,-5.374803	0/0:13:13,0:0.999869,0.000131,0.000000:0.000000,-3.913440,-11.969707	0/1:12:4,8:0.000000,0.999994,0.000006:-8.428302,0.000000,-4.617396	0/1:6:3,3:0.000022,0.999972,0.000006:-4.633696,0.000000,-4.633696	0/1:7:5,2:0.002532,0.997468,0.000000:-2.563712,0.000000,-6.949327	0/1:9:3,6:0.000000,0.999772,0.000228:-7.526475,0.000000,-3.070939	0/1:6:4,2:0.001309,0.998691,0.000000:-2.850809,0.000000,-6.042860	0/1:8:2,6:0.000000,0.998573,0.001427:-7.640971,0.000000,-2.274596	0/0:12:12,0:0.999737,0.000263,0.000000:0.000000,-3.612406,-11.816467	0/1:10:6,4:0.000007,0.999993,0.000000:-5.128513,0.000000,-7.377553	1/1:9:0,9:0.000000,0.007208,0.992792:-10.796965,-2.709304,0.000000	0/1:11:8,3:0.000477,0.999523,0.000000:-3.289244,0.000000,-8.170805	0/1:11:6,5:0.000001,0.999999,0.000000:-6.175486,0.000000,-6.747291	0/1:5:2,3:0.000012,0.999791,0.000197:-4.880085,0.000000,-3.134982	1/1:10:0,10:0.000000,0.003617,0.996383:-11.397652,-3.010338,0.000000	0/0:6:6,0:0.983467,0.016533,0.000000:0.000000,-1.806203,-9.443844	1/1:8:0,8:0.000000,0.014313,0.985687:-10.329154,-2.408271,0.000000	0/1:6:3,3:0.000022,0.999972,0.000006:-4.633696,0.000000,-4.633696	0/1:12:4,8:0.000000,0.999994,0.000006:-8.428302,0.000000,-4.617396	0/0:5:5,0:0.967471,0.032529,0.000000:0.000000,-1.505169,-8.590316	0/1:8:3,5:0.000000,0.999979,0.000021:-6.788182,0.000000,-4.110785	0/1:9:4,5:0.000000,0.999999,0.000001:-6.600218,0.000000,-5.374803	./.:0:0,0:0.422763,0.454879,0.122359:0.000000,0.000000,0.000000	0/1:7:4,3:0.000039,0.999961,0.000000:-4.375924,0.000000,-5.837026	1/1:12:0,12:0.000000,0.000907,0.999093:-11.659292,-3.612406,0.000000	0/0:8:8,0:0.995815,0.004185,0.000000:0.000000,-2.408271,-10.329154	0/0:10:10,0:0.998950,0.001050,0.000000:0.000000,-3.010338,-10.855833	0/0:8:8,0:0.995815,0.004185,0.000000:0.000000,-2.408271,-10.329154	0/0:7:7,0:0.991665,0.008335,0.000000:0.000000,-2.107237,-10.121484	./.:0:0,0:0.422763,0.454879,0.122359:0.000000,0.000000,0.000000	0/0:8:8,0:0.995815,0.004185,0.000000:0.000000,-2.408271,-9.942590	0/0:6:6,0:0.983467,0.016533,0.000000:0.000000,-1.806203,-8.439528	0/0:9:9,0:0.997903,0.002097,0.000000:0.000000,-2.709304,-10.796965	0/0:16:16,0:0.999984,0.000016,0.000000:0.000000,-4.816541,-12.180258	0/0:9:9,0:0.997903,0.002097,0.000000:0.000000,-2.709304,-10.796965	0/0:10:10,0:0.998950,0.001050,0.000000:0.000000,-3.010338,-11.397652	0/0:12:12,0:0.999737,0.000263,0.000000:0.000000,-3.612406,-11.832009	0/0:7:7,0:0.991665,0.008335,0.000000:0.000000,-2.107237,-10.121484	0/0:7:7,0:0.991665,0.008335,0.000000:0.000000,-2.107237,-9.734813	0/0:7:7,0:0.991665,0.008335,0.000000:0.000000,-2.107237,-10.121484
NC_035107.1	27325972	.	C	T	.	PASS	NS=37;DP=310;AF=0.068110	GT:DP:AD:GP:GL	0/0:10:10,0:0.999857,0.000143,0.000000:0.000000,-3.010338,-11.397652	0/1:12:7,5:0.000008,0.999992,0.000000:-5.946911,0.000000,-7.839853	0/0:15:15,0:0.999996,0.000004,0.000000:0.000000,-4.515507,-12.136443	0/0:11:11,0:0.999929,0.000071,0.000000:0.000000,-3.311372,-11.645394	0/0:9:9,0:0.999715,0.000285,0.000000:0.000000,-2.709304,-11.073869	0/0:5:5,0:0.995453,0.004547,0.000000:0.000000,-1.505169,-8.590316	0/0:6:6,0:0.997721,0.002279,0.000000:0.000000,-1.806203,-9.443844	0/0:15:15,0:0.999996,0.000004,0.000000:0.000000,-4.515507,-12.136443	0/1:7:3,4:0.000013,0.999985,0.000002:-5.719818,0.000000,-4.375924	0/0:7:7,0:0.998859,0.001141,0.000000:0.000000,-2.107237,-9.698714	0/0:7:7,0:0.998859,0.001141,0.000000:0.000000,-2.107237,-10.121484	0/1:9:2,7:0.000000,0.999621,0.000379:-8.153669,0.000000,-1.984003	0/1:5:1,4:0.000004,0.996335,0.003661:-6.216064,0.000000,-0.997587	0/1:6:3,3:0.000159,0.999840,0.000001:-4.633696,0.000000,-4.633696	0/0:11:11,0:0.999929,0.000071,0.000000:0.000000,-3.311372,-11.645394	0/0:7:7,0:0.998859,0.001141,0.000000:0.000000,-2.107237,-10.121484	0/0:8:8,0:0.999429,0.000571,0.000000:0.000000,-2.408271,-10.655859	./.:0:0,0:0.868419,0.126942,0.004639:0.000000,0.000000,0.000000	./.:0:0,0:0.868419,0.126942,0.004639:0.000000,0.000000,0.000000	0/0:5:5,0:0.995453,0.004547,0.000000:0.000000,-1.505169,-7.993726	0/0:6:6,0:0.997721,0.002279,0.000000:0.000000,-1.806203,-8.942176	./.:0:0,0:0.868419,0.126942,0.004639:0.000000,0.000000,0.000000	0/0:7:7,0:0.998859,0.001141,0.000000:0.000000,-2.107237,-9.698714	./.:0:0,0:0.868419,0.126942,0.004639:0.000000,0.000000,0.000000	0/0:7:7,0:0.998859,0.001141,0.000000:0.000000,-2.107237,-10.121484	./.:0:0,0:0.868419,0.126942,0.004639:0.000000,0.000000,0.000000	./.:0:0,0:0.868419,0.126942,0.004639:0.000000,0.000000,0.000000	./.:0:0,0:0.868419,0.126942,0.004639:0.000000,0.000000,0.000000	0/0:9:9,0:0.999715,0.000285,0.000000:0.000000,-2.709304,-10.822623	./.:0:0,0:0.868419,0.126942,0.004639:0.000000,0.000000,0.000000	0/0:6:6,0:0.997721,0.002279,0.000000:0.000000,-1.806203,-9.443844	0/0:10:10,0:0.999857,0.000143,0.000000:0.000000,-3.010338,-11.355232	0/0:6:6,0:0.997721,0.002279,0.000000:0.000000,-1.806203,-9.443844	0/0:12:12,0:0.999964,0.000036,0.000000:0.000000,-3.612406,-11.643137	0/0:8:8,0:0.999429,0.000571,0.000000:0.000000,-2.408271,-10.655859	0/0:10:10,0:0.999857,0.000143,0.000000:0.000000,-3.010338,-11.397652	0/0:6:6,0:0.997721,0.002279,0.000000:0.000000,-1.806203,-9.443844	0/0:9:9,0:0.999715,0.000285,0.000000:0.000000,-2.709304,-11.073869	0/0:7:7,0:0.998859,0.001141,0.000000:0.000000,-2.107237,-9.770618	0/0:10:10,0:0.999857,0.000143,0.000000:0.000000,-3.010338,-11.134061	0/0:10:10,0:0.999857,0.000143,0.000000:0.000000,-3.010338,-11.397652	0/0:11:11,0:0.999929,0.000071,0.000000:0.000000,-3.311372,-11.645394	0/0:9:9,0:0.999715,0.000285,0.000000:0.000000,-2.709304,-11.073869	0/0:7:7,0:0.998859,0.001141,0.000000:0.000000,-2.107237,-10.121484	0/0:5:5,0:0.995453,0.004547,0.000000:0.000000,-1.505169,-7.505309
NC_035107.1	27690014	.	C	G	.	PASS	NS=36;DP=287;AF=0.097698	GT:DP:AD:GP:GL	0/0:7:7,0:0.998311,0.001689,0.000000:0.000000,-2.107237,-10.121484	0/0:10:10,0:0.999789,0.000211,0.000000:0.000000,-3.010338,-11.397652	0/0:6:6,0:0.996628,0.003372,0.000000:0.000000,-1.806203,-9.443844	0/0:8:8,0:0.999155,0.000845,0.000000:0.000000,-2.408271,-10.655859	0/1:8:2,6:0.000000,0.997661,0.002339:-7.640971,0.000000,-1.363435	0/1:8:2,6:0.000000,0.999712,0.000288:-7.640971,0.000000,-2.274596	0/0:10:10,0:0.999789,0.000211,0.000000:0.000000,-3.010338,-11.162100	0/0:5:5,0:0.993279,0.006721,0.000000:0.000000,-1.505169,-8.590316	0/0:10:10,0:0.999789,0.000211,0.000000:0.000000,-3.010338,-11.162100	0/0:12:12,0:0.999947,0.000053,0.000000:0.000000,-3.612406,-11.832009	0/0:15:15,0:0.999993,0.000007,0.000000:0.000000,-4.515507,-12.136443	0/0:7:7,0:0.998311,0.001689,0.000000:0.000000,-2.107237,-10.121484	./.:0:0,0:0.814150,0.176306,0.009545:0.000000,0.000000,0.000000	0/0:5:5,0:0.993279,0.006721,0.000000:0.000000,-1.505169,-8.590316	./.:0:0,0:0.814150,0.176306,0.009545:0.000000,0.000000,0.000000	0/1:6:3,3:0.000107,0.999891,0.000001:-4.633696,0.000000,-4.633696	0/1:7:4,3:0.000194,0.999806,0.000000:-4.375924,0.000000,-5.837026	./.:0:0,0:0.814150,0.176306,0.009545:0.000000,0.000000,0.000000	./.:0:0,0:0.814150,0.176306,0.009545:0.000000,0.000000,0.000000	0/1:5:3,2:0.003373,0.996627,0.000001:-3.134982,0.000000,-4.880085	0/0:8:8,0:0.999155,0.000845,0.000000:0.000000,-2.408271,-10.655859	0/0:15:15,0:0.999993,0.000007,0.000000:0.000000,-4.515507,-12.136443	0/1:9:2,7:0.000000,0.999439,0.000561:-8.153669,0.000000,-1.984003	0/0:7:7,0:0.998311,0.001689,0.000000:0.000000,-2.107237,-9.734813	0/0:7:7,0:0.998311,0.001689,0.000000:0.000000,-2.107237,-10.121484	0/0:5:5,0:0.993279,0.006721,0.000000:0.000000,-1.505169,-8.590316	0/0:7:7,0:0.998311,0.001689,0.000000:0.000000,-2.107237,-10.121484	./.:0:0,0:0.814150,0.176306,0.009545:0.000000,0.000000,0.000000	0/1:5:3,2:0.022617,0.977382,0.000001:-2.300066,0.000000,-4.880085	0/0:9:9,0:0.999577,0.000423,0.000000:0.000000,-2.709304,-11.073869	0/0:7:7,0:0.998311,0.001689,0.000000:0.000000,-2.107237,-9.734813	0/0:11:11,0:0.999894,0.000106,0.000000:0.000000,-3.311372,-11.645394	0/0:11:11,0:0.999894,0.000106,0.000000:0.000000,-3.311372,-11.645394	0/0:7:7,0:0.998311,0.001689,0.000000:0.000000,-2.107237,-9.734813	0/0:10:10,0:0.999789,0.000211,0.000000:0.000000,-3.010338,-11.397652	0/0:6:6,0:0.996628,0.003372,0.000000:0.000000,-1.806203,-9.443844	0/0:7:7,0:0.998311,0.001689,0.000000:0.000000,-2.107237,-9.734813	0/0:10:10,0:0.999789,0.000211,0.000000:0.000000,-3.010338,-11.397652	0/0:6:6,0:0.996628,0.003372,0.000000:0.000000,-1.806203,-9.443844	./.:0:0,0:0.814150,0.176306,0.009545:0.000000,0.000000,0.000000	./.:0:0,0:0.814150,0.176306,0.009545:0.000000,0.000000,0.000000	./.:0:0,0:0.814150,0.176306,0.009545:0.000000,0.000000,0.000000	0/0:5:5,0:0.993279,0.006721,0.000000:0.000000,-1.505169,-8.590316	./.:0:0,0:0.814150,0.176306,0.009545:0.000000,0.000000,0.000000	0/0:6:6,0:0.996628,0.003372,0.000000:0.000000,-1.806203,-8.984982
NC_035107.1	28138264	.	G	C	.	PASS	NS=36;DP=333;AF=0.318289	GT:DP:AD:GP:GL	1/1:8:0,8:0.000000,0.016456,0.983544:-10.655859,-2.408271,0.000000	1/1:7:0,7:0.000000,0.032380,0.967620:-10.121484,-2.107237,0.000000	0/1:13:3,10:0.000000,0.999564,0.000436:-8.969158,0.000000,-2.728449	./.:12:11,1:0.931663,0.068337,0.000000:0.000000,-1.104853,-9.849361	0/1:13:10,3:0.001997,0.998003,0.000000:-2.728449,0.000000,-8.969158	1/1:9:0,9:0.000000,0.008296,0.991704:-11.073869,-2.709304,0.000000	0/0:13:13,0:0.999886,0.000114,0.000000:0.000000,-3.913440,-11.848200	1/1:14:0,14:0.000000,0.000261,0.999739:-12.068471,-4.214473,0.000000	./.:6:5,1:0.176979,0.823021,0.000000:-0.697239,0.000000,-7.065391	0/1:9:5,4:0.000005,0.999995,0.000000:-5.374803,0.000000,-6.600218	0/0:9:9,0:0.998180,0.001820,0.000000:0.000000,-2.709304,-11.073869	0/1:10:4,6:0.000000,0.999998,0.000002:-7.377553,0.000000,-5.128513	0/1:9:4,5:0.000000,0.999999,0.000001:-6.600218,0.000000,-5.374803	0/0:6:6,0:0.985620,0.014380,0.000000:0.000000,-1.806203,-9.443844	./.:7:1,6:0.000000,0.914407,0.085593:-7.698574,0.000000,-0.396892	0/0:10:10,0:0.999089,0.000911,0.000000:0.000000,-3.010338,-11.205616	0/1:10:4,6:0.000000,0.999994,0.000006:-7.377553,0.000000,-4.599890	0/1:6:2,4:0.000001,0.999670,0.000329:-6.042860,0.000000,-2.850809	0/1:8:4,4:0.000003,0.999997,0.000001:-5.612182,0.000000,-5.612182	0/0:5:5,0:0.971648,0.028352,0.000000:0.000000,-1.505169,-8.590316	./.:0:0,0:0.464731,0.433962,0.101308:0.000000,0.000000,0.000000	0/0:11:11,0:0.999544,0.000456,0.000000:0.000000,-3.311372,-11.481355	0/1:13:7,6:0.000000,1.000000,0.000000:-6.813994,0.000000,-7.681466	./.:5:4,1:0.097218,0.902782,0.000000:-0.997587,0.000000,-6.216064	1/1:8:0,8:0.000000,0.016456,0.983544:-10.655859,-2.408271,0.000000	./.:7:1,6:0.000000,0.914407,0.085593:-7.324480,0.000000,-0.396892	0/1:5:3,2:0.000784,0.999213,0.000003:-3.134982,0.000000,-4.880085	0/1:6:2,4:0.000001,0.999670,0.000329:-6.042860,0.000000,-2.850809	0/1:6:2,4:0.000003,0.999668,0.000329:-5.513048,0.000000,-2.850809	0/0:7:7,0:0.992758,0.007242,0.000000:0.000000,-2.107237,-10.121484	0/0:8:8,0:0.996366,0.003634,0.000000:0.000000,-2.408271,-10.389484	0/0:6:6,0:0.985620,0.014380,0.000000:0.000000,-1.806203,-9.443844	0/0:6:6,0:0.985620,0.014380,0.000000:0.000000,-1.806203,-9.443844	0/0:5:5,0:0.971648,0.028352,0.000000:0.000000,-1.505169,-8.590316	0/0:7:7,0:0.992758,0.007242,0.000000:0.000000,-2.107237,-10.121484	0/0:7:7,0:0.992758,0.007242,0.000000:0.000000,-2.107237,-10.121484	0/0:5:5,0:0.971648,0.028352,0.000000:0.000000,-1.505169,-8.590316	0/0:6:6,0:0.985620,0.014380,0.000000:0.000000,-1.806203,-9.443844	./.:0:0,0:0.464731,0.433962,0.101308:0.000000,0.000000,0.000000	0/0:7:7,0:0.992758,0.007242,0.000000:0.000000,-2.107237,-10.121484	./.:0:0,0:0.464731,0.433962,0.101308:0.000000,0.000000,0.000000	0/0:10:10,0:0.999089,0.000911,0.000000:0.000000,-3.010338,-11.397652	0/0:9:9,0:0.998180,0.001820,0.000000:0.000000,-2.709304,-11.073869	0/0:5:5,0:0.971648,0.028352,0.000000:0.000000,-1.505169,-8.590316	./.:0:0,0:0.464731,0.433962,0.101308:0.000000,0.000000,0.000000
NC_035107.1	28309876	.	C	T	.	PASS	NS=42;DP=399;AF=0.167144	GT:DP:AD:GP:GL	1/1:11:0,11:0.000000,0.004842,0.995158:-11.645394,-3.311372,0.000000	0/0:10:10,0:0.999608,0.000392,0.000000:0.000000,-3.010338,-11.397652	1/1:11:0,11:0.000000,0.004842,0.995158:-11.481355,-3.311372,0.000000	0/0:15:15,0:0.999988,0.000012,0.000000:0.000000,-4.515507,-12.136443	0/1:12:8,4:0.000060,0.999940,0.000000:-4.617396,0.000000,-8.428302	1/1:10:0,10:0.000000,0.009638,0.990362:-11.397652,-3.010338,0.000000	0/0:15:15,0:0.999988,0.000012,0.000000:0.000000,-4.515507,-12.136443	1/1:15:0,15:0.000000,0.000304,0.999696:-12.136443,-4.515507,0.000000	0/0:7:7,0:0.996874,0.003126,0.000000:0.000000,-2.107237,-10.121484	0/0:11:11,0:0.999804,0.000196,0.000000:0.000000,-3.311372,-11.645394	0/1:7:2,5:0.000000,0.999726,0.000274:-6.949327,0.000000,-2.563712	0/0:6:6,0:0.993768,0.006232,0.000000:0.000000,-1.806203,-9.443844	0/0:6:6,0:0.993768,0.006232,0.000000:0.000000,-1.806203,-9.443844	0/0:6:6,0:0.993768,0.006232,0.000000:0.000000,-1.806203,-9.443844	0/1:6:4,2:0.003500,0.996499,0.000000:-2.850809,0.000000,-6.042860	0/0:10:10,0:0.999608,0.000392,0.000000:0.000000,-3.010338,-11.397652	0/0:9:9,0:0.999217,0.000783,0.000000:0.000000,-2.709304,-11.073869	0/0:9:9,0:0.999217,0.000783,0.000000:0.000000,-2.709304,-11.073869	0/0:7:7,0:0.996874,0.003126,0.000000:0.000000,-2.107237,-10.121484	0/0:10:10,0:0.999608,0.000392,0.000000:0.000000,-3.010338,-11.397652	0/1:7:3,4:0.000004,0.999992,0.000004:-5.837026,0.000000,-4.375924	0/0:12:12,0:0.999902,0.000098,0.000000:0.000000,-3.612406,-11.832009	0/0:11:11,0:0.999804,0.000196,0.000000:0.000000,-3.311372,-11.645394	0/0:10:10,0:0.999608,0.000392,0.000000:0.000000,-3.010338,-11.397652	0/1:16:8,8:0.000000,1.000000,0.000000:-7.625384,0.000000,-7.891427	0/0:6:6,0:0.993768,0.006232,0.000000:0.000000,-1.806203,-9.443844	0/1:6:4,2:0.003500,0.996499,0.000000:-2.850809,0.000000,-6.042860	0/0:15:15,0:0.999988,0.000012,0.000000:0.000000,-4.515507,-12.136443	0/0:8:8,0:0.998435,0.001565,0.000000:0.000000,-2.408271,-10.655859	0/0:8:8,0:0.998435,0.001565,0.000000:0.000000,-2.408271,-10.655859	0/0:12:12,0:0.999902,0.000098,0.000000:0.000000,-3.612406,-11.691209	0/0:7:7,0:0.996874,0.003126,0.000000:0.000000,-2.107237,-10.121484	0/0:8:8,0:0.998435,0.001565,0.000000:0.000000,-2.408271,-10.655859	0/0:8:8,0:0.998435,0.001565,0.000000:0.000000,-2.408271,-10.655859	0/0:12:12,0:0.999902,0.000098,0.000000:0.000000,-3.612406,-11.691209	0/0:12:12,0:0.999902,0.000098,0.000000:0.000000,-3.612406,-11.832009	0/0:9:9,0:0.999217,0.000783,0.000000:0.000000,-2.709304,-11.073869	./.:0:0,0:0.693650,0.278413,0.027937:0.000000,0.000000,0.000000	./.:0:0,0:0.693650,0.278413,0.027937:0.000000,0.000000,0.000000	0/0:6:6,0:0.993768,0.006232,0.000000:0.000000,-1.806203,-9.443844	0/0:5:5,0:0.987613,0.012387,0.000000:0.000000,-1.505169,-8.590316	0/0:9:9,0:0.999217,0.000783,0.000000:0.000000,-2.709304,-11.073869	./.:0:0,0:0.693650,0.278413,0.027937:0.000000,0.000000,0.000000	0/0:8:8,0:0.998435,0.001565,0.000000:0.000000,-2.408271,-10.389484	0/0:11:11,0:0.999804,0.000196,0.000000:0.000000,-3.311372,-11.645394
NC_035107.1	28506160	.	A	G	.	PASS	NS=36;DP=316;AF=0.345852	GT:DP:AD:GP:GL	0/1:5:3,2:0.000693,0.999304,0.000003:-3.134982,0.000000,-4.880085	0/1:7:4,3:0.000040,0.999960,0.000000:-4.375924,0.000000,-5.837026	1/1:14:0,14:0.000000,0.000231,0.999769:-12.068471,-4.214473,0.000000	0/0:5:5,0:0.968014,0.031986,0.000000:0.000000,-1.505169,-8.590316	0/1:16:13,3:0.012431,0.987569,0.000000:-1.875806,0.000000,-9.071500	0/1:9:5,4:0.000004,0.999996,0.000000:-5.374803,0.000000,-6.600218	0/1:10:6,4:0.000007,0.999993,0.000000:-5.128513,0.000000,-7.377553	0/1:8:4,4:0.000002,0.999997,0.000001:-5.612182,0.000000,-5.612182	0/1:9:7,2:0.009717,0.990283,0.000000:-1.984003,0.000000,-8.153669	./.:0:0,0:0.427910,0.452477,0.119613:0.000000,0.000000,0.000000	1/1:12:0,12:0.000000,0.000923,0.999077:-11.675305,-3.612406,0.000000	0/1:11:4,7:0.000000,0.999996,0.000004:-7.211071,0.000000,-4.875549	0/1:7:5,2:0.002576,0.997424,0.000000:-2.563712,0.000000,-6.949327	0/1:9:6,3:0.000137,0.999863,0.000000:-3.840476,0.000000,-7.526475	0/0:5:5,0:0.968014,0.031986,0.000000:0.000000,-1.505169,-8.590316	0/1:8:6,2:0.005000,0.995000,0.000000:-2.274596,0.000000,-7.640971	./.:5:0,5:0.000000,0.105712,0.894288:-8.590316,-1.505169,0.000000	./.:0:0,0:0.427910,0.452477,0.119613:0.000000,0.000000,0.000000	./.:0:0,0:0.427910,0.452477,0.119613:0.000000,0.000000,0.000000	0/1:5:3,2:0.000693,0.999304,0.000003:-3.134982,0.000000,-4.880085	1/1:9:0,9:0.000000,0.007334,0.992666:-10.556290,-2.709304,0.000000	0/0:7:7,0:0.991807,0.008193,0.000000:0.000000,-2.107237,-10.121484	./.:0:0,0:0.427910,0.452477,0.119613:0.000000,0.000000,0.000000	0/1:11:8,3:0.000486,0.999514,0.000000:-3.289244,0.000000,-8.201019	1/1:10:0,10:0.000000,0.003680,0.996320:-11.397652,-3.010338,0.000000	0/1:8:4,4:0.000002,0.999997,0.000001:-5.612182,0.000000,-5.612182	./.:0:0,0:0.427910,0.452477,0.119613:0.000000,0.000000,0.000000	1/1:10:0,10:0.000000,0.003680,0.996320:-11.397652,-3.010338,0.000000	./.:0:0,0:0.427910,0.452477,0.119613:0.000000,0.000000,0.000000	0/0:6:6,0:0.983747,0.016253,0.000000:0.000000,-1.806203,-9.443844	0/0:6:6,0:0.983747,0.016253,0.000000:0.000000,-1.806203,-9.443844	0/0:6:6,0:0.983747,0.016253,0.000000:0.000000,-1.806203,-9.443844	./.:7:6,1:0.776959,0.223041,0.000000:0.000000,-0.566256,-7.890736	0/0:13:13,0:0.999871,0.000129,0.000000:0.000000,-3.913440,-11.969707	0/0:11:11,0:0.999484,0.000516,0.000000:0.000000,-3.311372,-11.481355	0/0:12:12,0:0.999742,0.000258,0.000000:0.000000,-3.612406,-11.832009	0/0:8:8,0:0.995887,0.004113,0.000000:0.000000,-2.408271,-10.655859	0/0:5:5,0:0.968014,0.031986,0.000000:0.000000,-1.505169,-8.590316	0/0:8:8,0:0.995887,0.004113,0.000000:0.000000,-2.408271,-10.655859	0/0:6:6,0:0.983747,0.016253,0.000000:0.000000,-1.806203,-9.443844	0/0:8:8,0:0.995887,0.004113,0.000000:0.000000,-2.408271,-10.655859	0/0:7:7,0:0.991807,0.008193,0.000000:0.000000,-2.107237,-10.121484	./.:0:0,0:0.427910,0.452477,0.119613:0.000000,0.000000,0.000000	0/0:6:6,0:0.983747,0.016253,0.000000:0.000000,-1.806203,-9.443844	0/0:7:7,0:0.991807,0.008193,0.000000:0.000000,-2.107237,-10.121484
NC_035107.1	29416341	.	G	A	.	PASS	NS=36;DP=274;AF=0.250461	GT:DP:AD:GP:GL	0/0:6:6,0:0.989666,0.010334,0.000000:0.000000,-1.806203,-9.443844	0/1:8:4,4:0.000004,0.999996,0.000000:-5.612182,0.000000,-5.612182	0/1:9:3,6:0.000000,0.999976,0.000024:-7.526475,0.000000,-3.840476	0/0:8:8,0:0.997396,0.002604,0.000000:0.000000,-2.408271,-10.655859	0/1:12:8,4:0.000160,0.999840,0.000000:-3.971315,0.000000,-8.101881	1/1:9:0,9:0.000000,0.011554,0.988446:-11.048943,-2.709304,0.000000	0/0:15:15,0:0.999980,0.000020,0.000000:0.000000,-4.515507,-12.023336	0/1:9:6,3:0.000216,0.999784,0.000000:-3.840476,0.000000,-7.526475	0/0:8:8,0:0.997396,0.002604,0.000000:0.000000,-2.408271,-10.329154	0/1:6:2,4:0.000001,0.999763,0.000236:-6.042860,0.000000,-2.850809	0/0:10:10,0:0.999348,0.000652,0.000000:0.000000,-3.010338,-11.397652	0/0:5:5,0:0.979544,0.020456,0.000000:0.000000,-1.505169,-8.590316	0/0:7:7,0:0.994806,0.005194,0.000000:0.000000,-2.107237,-10.121484	0/0:6:6,0:0.989666,0.010334,0.000000:0.000000,-1.806203,-9.443844	0/0:7:7,0:0.994806,0.005194,0.000000:0.000000,-2.107237,-10.121484	0/1:10:7,3:0.000406,0.999594,0.000000:-3.566337,0.000000,-8.086326	1/1:7:0,7:0.000000,0.044669,0.955331:-10.121484,-2.107237,0.000000	0/1:6:4,2:0.002105,0.997895,0.000000:-2.850809,0.000000,-6.042860	./.:0:0,0:0.561809,0.375461,0.062731:0.000000,0.000000,0.000000	0/1:8:3,5:0.000000,0.999987,0.000013:-6.788182,0.000000,-4.110785	0/1:6:4,2:0.002105,0.997895,0.000000:-2.850809,0.000000,-6.042860	./.:0:0,0:0.561809,0.375461,0.062731:0.000000,0.000000,0.000000	./.:0:0,0:0.561809,0.375461,0.062731:0.000000,0.000000,0.000000	0/1:7:4,3:0.000063,0.999936,0.000001:-4.375924,0.000000,-5.188341	0/1:9:3,6:0.000000,0.999976,0.000024:-7.526475,0.000000,-3.840476	0/1:5:2,3:0.000020,0.999858,0.000122:-4.880085,0.000000,-3.134982	./.:0:0,0:0.561809,0.375461,0.062731:0.000000,0.000000,0.000000	./.:0:0,0:0.561809,0.375461,0.062731:0.000000,0.000000,0.000000	1/1:7:0,7:0.000000,0.044669,0.955331:-10.121484,-2.107237,0.000000	./.:0:0,0:0.561809,0.375461,0.062731:0.000000,0.000000,0.000000	0/0:9:9,0:0.998697,0.001303,0.000000:0.000000,-2.709304,-10.796965	0/0:7:7,0:0.994806,0.005194,0.000000:0.000000,-2.107237,-10.121484	0/0:6:6,0:0.989666,0.010334,0.000000:0.000000,-1.806203,-9.443844	./.:0:0,0:0.561809,0.375461,0.062731:0.000000,0.000000,0.000000	0/0:7:7,0:0.994806,0.005194,0.000000:0.000000,-2.107237,-10.121484	0/0:8:8,0:0.997396,0.002604,0.000000:0.000000,-2.408271,-10.655859	0/0:8:8,0:0.997396,0.002604,0.000000:0.000000,-2.408271,-10.655859	0/0:6:6,0:0.989666,0.010334,0.000000:0.000000,-1.806203,-9.443844	0/0:7:7,0:0.994806,0.005194,0.000000:0.000000,-2.107237,-10.121484	./.:0:0,0:0.561809,0.375461,0.062731:0.000000,0.000000,0.000000	0/0:8:8,0:0.997396,0.002604,0.000000:0.000000,-2.408271,-10.655859	0/0:5:5,0:0.979544,0.020456,0.000000:0.000000,-1.505169,-8.590316	0/0:7:7,0:0.994806,0.005194,0.000000:0.000000,-2.107237,-10.121484	./.:0:0,0:0.561809,0.375461,0.062731:0.000000,0.000000,0.000000	0/0:6:6,0:0.989666,0.010334,0.000000:0.000000,-1.806203,-9.443844
NC_035107.1	29740953	.	C	G	.	PASS	NS=35;DP=463;AF=0.390722	GT:DP:AD:GP:GL	0/1:19:5,14:0.000000,0.999980,0.000020:-9.133928,0.000000,-4.194564	0/0:11:11,0:0.999374,0.000626,0.000000:0.000000,-3.311372,-11.645394	0/1:21:15,6:0.000009,0.999991,0.000000:-4.945997,0.000000,-9.263808	./.:0:0,0:0.371219,0.476117,0.152664:0.000000,0.000000,0.000000	0/1:23:11,12:0.000000,1.000000,0.000000:-8.832977,0.000000,-8.445858	0/1:14:10,4:0.000063,0.999937,0.000000:-4.089384,0.000000,-8.978023	0/1:11:6,5:0.000001,0.999999,0.000000:-6.175486,0.000000,-7.205299	0/1:11:6,5:0.000001,0.999999,0.000000:-6.175486,0.000000,-7.205299	0/0:7:7,0:0.990080,0.009920,0.000000:0.000000,-2.107237,-10.121484	0/1:9:5,4:0.000011,0.999989,0.000000:-4.845881,0.000000,-6.600218	1/1:11:0,11:0.000000,0.001520,0.998480:-11.645394,-3.311372,0.000000	./.:0:0,0:0.371219,0.476117,0.152664:0.000000,0.000000,0.000000	./.:0:0,0:0.371219,0.476117,0.152664:0.000000,0.000000,0.000000	0/1:9:2,7:0.000000,0.996684,0.003316:-8.153669,0.000000,-1.984003	./.:13:1,12:0.000000,0.109274,0.890726:-9.951684,-1.405203,0.000000	0/1:13:10,3:0.001455,0.998545,0.000000:-2.728449,0.000000,-8.969158	0/1:17:4,13:0.000000,0.999831,0.000169:-9.187773,0.000000,-3.276895	0/1:13:6,7:0.000000,1.000000,0.000000:-7.681466,0.000000,-6.813994	0/1:16:4,12:0.000000,0.999910,0.000090:-9.180919,0.000000,-3.549899	0/0:6:6,0:0.980354,0.019646,0.000000:0.000000,-1.806203,-9.443844	0/1:16:9,7:0.000000,1.000000,0.000000:-7.122532,0.000000,-8.473888	0/1:10:4,6:0.000000,0.999998,0.000002:-7.377553,0.000000,-5.128513	0/1:15:9,6:0.000000,1.000000,0.000000:-6.381212,0.000000,-8.591569	0/1:16:8,8:0.000000,1.000000,0.000000:-7.891427,0.000000,-7.891427	0/1:20:9,11:0.000000,1.000000,0.000000:-8.833582,0.000000,-7.253515	0/1:23:18,5:0.000579,0.999421,0.000000:-3.129149,0.000000,-8.765813	0/0:5:5,0:0.961466,0.038534,0.000000:0.000000,-1.505169,-8.590316	0/1:12:3,9:0.000000,0.999687,0.000313:-8.784511,0.000000,-3.009802	0/1:22:15,7:0.000001,0.999999,0.000000:-5.796046,0.000000,-9.305933	0/1:10:4,6:0.000000,0.999998,0.000002:-7.377553,0.000000,-5.128513	./.:0:0,0:0.371219,0.476117,0.152664:0.000000,0.000000,0.000000	0/0:7:7,0:0.990080,0.009920,0.000000:0.000000,-2.107237,-10.121484	./.:0:0,0:0.371219,0.476117,0.152664:0.000000,0.000000,0.000000	./.:0:0,0:0.371219,0.476117,0.152664:0.000000,0.000000,0.000000	0/0:9:9,0:0.997501,0.002499,0.000000:0.000000,-2.709304,-11.073869	0/0:8:8,0:0.995015,0.004985,0.000000:0.000000,-2.408271,-10.655859	0/0:8:8,0:0.995015,0.004985,0.000000:0.000000,-2.408271,-10.655859	./.:0:0,0:0.371219,0.476117,0.152664:0.000000,0.000000,0.000000	0/0:7:7,0:0.990080,0.009920,0.000000:0.000000,-2.107237,-10.121484	0/1:14:6,8:0.000000,1.000000,0.000000:-8.198804,0.000000,-6.228328	0/1:13:7,6:0.000000,1.000000,0.000000:-6.813994,0.000000,-7.681466	./.:0:0,0:0.371219,0.476117,0.152664:0.000000,0.000000,0.000000	./.:5:0,5:0.000000,0.088802,0.911198:-8.590316,-1.505169,0.000000	0/0:7:7,0:0.990080,0.009920,0.000000:0.000000,-2.107237,-10.121484	0/0:12:12,0:0.999687,0.000313,0.000000:0.000000,-3.612406,-11.659292
NC_035107.1	29862581	.	G	A	.	PASS	NS=34;DP=343;AF=0.199899	GT:DP:AD:GP:GL	0/0:7:7,0:0.996112,0.003888,0.000000:0.000000,-2.107237,-10.121484	0/0:7:7,0:0.996112,0.003888,0.000000:0.000000,-2.107237,-10.121484	0/0:20:20,0:1.000000,0.000000,0.000000:0.000000,-6.020676,-12.207490	0/0:11:11,0:0.999756,0.000244,0.000000:0.000000,-3.311372,-11.645394	0/0:14:14,0:0.999970,0.000030,0.000000:0.000000,-4.214473,-12.068471	0/0:14:14,0:0.999970,0.000030,0.000000:0.000000,-4.214473,-12.068471	0/0:16:16,0:0.999992,0.000008,0.000000:0.000000,-4.816541,-12.180258	0/0:8:8,0:0.998052,0.001948,0.000000:0.000000,-2.408271,-10.389484	./.:0:0,0:0.640161,0.319879,0.039960:0.000000,0.000000,0.000000	0/0:13:13,0:0.999939,0.000061,0.000000:0.000000,-3.913440,-11.848200	./.:0:0,0:0.640161,0.319879,0.039960:0.000000,0.000000,0.000000	0/0:5:5,0:0.984626,0.015374,0.000000:0.000000,-1.505169,-8.590316	0/0:5:5,0:0.984626,0.015374,0.000000:0.000000,-1.505169,-8.590316	0/0:9:9,0:0.999025,0.000975,0.000000:0.000000,-2.709304,-11.073869	0/0:7:7,0:0.996112,0.003888,0.000000:0.000000,-2.107237,-10.121484	0/0:6:6,0:0.992253,0.007747,0.000000:0.000000,-1.806203,-9.443844	0/0:11:11,0:0.999756,0.000244,0.000000:0.000000,-3.311372,-11.481355	./.:0:0,0:0.640161,0.319879,0.039960:0.000000,0.000000,0.000000	./.:0:0,0:0.640161,0.319879,0.039960:0.000000,0.000000,0.000000	0/0:5:5,0:0.984626,0.015374,0.000000:0.000000,-1.505169,-8.590316	./.:0:0,0:0.640161,0.319879,0.039960:0.000000,0.000000,0.000000	0/0:6:6,0:0.992253,0.007747,0.000000:0.000000,-1.806203,-9.443844	0/0:10:10,0:0.999512,0.000488,0.000000:0.000000,-3.010338,-11.397652	0/0:7:7,0:0.996112,0.003888,0.000000:0.000000,-2.107237,-10.121484	0/0:5:5,0:0.984626,0.015374,0.000000:0.000000,-1.505169,-8.590316	./.:0:0,0:0.640161,0.319879,0.039960:0.000000,0.000000,0.000000	./.:0:0,0:0.640161,0.319879,0.039960:0.000000,0.000000,0.000000	0/0:6:6,0:0.992253,0.007747,0.000000:0.000000,-1.806203,-9.443844	./.:0:0,0:0.640161,0.319879,0.039960:0.000000,0.000000,0.000000	./.:0:0,0:0.640161,0.319879,0.039960:0.000000,0.000000,0.000000	0/1:13:3,10:0.000000,0.999767,0.000233:-8.969158,0.000000,-2.728449	0/1:10:7,3:0.000543,0.999457,0.000000:-3.566337,0.000000,-8.086326	0/1:13:2,11:0.000000,0.981123,0.018877:-8.957776,0.000000,-0.812416	0/1:13:6,7:0.000000,1.000000,0.000000:-7.681466,0.000000,-6.813994	1/1:8:0,8:0.000000,0.030319,0.969681:-10.655859,-2.408271,0.000000	0/1:12:4,8:0.000000,0.999997,0.000003:-8.428302,0.000000,-4.617396	./.:6:0,6:0.000000,0.111168,0.888832:-9.443844,-1.806203,0.000000	0/1:10:5,5:0.000001,0.999999,0.000000:-6.394306,0.000000,-6.394306	0/1:12:8,4:0.000048,0.999952,0.000000:-4.617396,0.000000,-8.428302	0/1:18:8,10:0.000000,1.000000,0.000000:-8.681104,0.000000,-7.533803	./.:0:0,0:0.640161,0.319879,0.039960:0.000000,0.000000,0.000000	0/1:10:6,4:0.000050,0.999950,0.000000:-4.599890,0.000000,-7.377553	0/0:6:6,0:0.992253,0.007747,0.000000:0.000000,-1.806203,-9.069652	0/0:7:7,0:0.996112,0.003888,0.000000:0.000000,-2.107237,-10.121484	0/1:13:5,8:0.000000,0.999999,0.000001:-8.325885,0.000000,-5.266937
NC_035107.1	30181524	.	A	G	.	PASS	NS=35;DP=578;AF=0.217969	GT:DP:AD:GP:GL	0/1:20:15,5:0.000731,0.999269,0.000000:-3.389858,0.000000,-9.073179	./.:19:17,2:0.942335,0.057665,0.000000:0.000000,-0.959495,-9.202624	0/0:15:15,0:0.999983,0.000017,0.000000:0.000000,-4.515507,-12.011692	./.:8:7,1:0.589547,0.410453,0.000000:-0.096544,0.000000,-8.153189	0/1:22:17,5:0.000717,0.999283,0.000000:-3.398217,0.000000,-8.983498	0/1:22:18,4:0.022640,0.977360,0.000000:-1.888978,0.000000,-8.564612	0/0:22:22,0:1.000000,0.000000,0.000000:0.000000,-6.622744,-12.175633	0/0:22:20,2:0.992168,0.007832,0.000000:0.000000,-1.848933,-9.323144	0/0:12:12,0:0.999864,0.000136,0.000000:0.000000,-3.612406,-11.832009	0/1:10:5,5:0.000001,0.999999,0.000000:-6.394306,0.000000,-6.394306	0/1:17:14,3:0.044137,0.955863,0.000000:-1.589394,0.000000,-8.996838	0/0:10:10,0:0.999456,0.000544,0.000000:0.000000,-3.010338,-11.376451	0/0:10:10,0:0.999456,0.000544,0.000000:0.000000,-3.010338,-11.397652	0/1:28:22,6:0.001307,0.998693,0.000000:-3.136838,0.000000,-8.311539	0/1:27:15,12:0.000000,1.000000,0.000000:-8.114556,0.000000,-9.162504	./.:6:5,1:0.264821,0.735179,0.000000:-0.697239,0.000000,-7.065391	./.:7:6,1:0.418366,0.581634,0.000000:-0.396892,0.000000,-7.698574	./.:0:0,0:0.611572,0.340917,0.047511:0.000000,0.000000,0.000000	0/1:7:4,3:0.000075,0.999924,0.000000:-4.375924,0.000000,-5.837026	0/1:17:13,4:0.000947,0.999053,0.000000:-3.276895,0.000000,-9.038769	0/0:11:11,0:0.999728,0.000272,0.000000:0.000000,-3.311372,-11.645394	0/1:20:15,5:0.000210,0.999790,0.000000:-3.931135,0.000000,-9.073179	0/1:21:15,6:0.000020,0.999980,0.000000:-4.945997,0.000000,-9.021399	./.:6:5,1:0.264821,0.735179,0.000000:-0.697239,0.000000,-7.065391	0/1:14:8,6:0.000000,1.000000,0.000000:-6.601719,0.000000,-8.198804	./.:10:9,1:0.851353,0.148647,0.000000:0.000000,-0.504154,-8.875224	0/0:8:8,0:0.997827,0.002173,0.000000:0.000000,-2.408271,-10.329154	0/1:9:7,2:0.018272,0.981728,0.000000:-1.984003,0.000000,-8.153669	./.:5:4,1:0.152822,0.847178,0.000000:-0.997587,0.000000,-6.216064	0/1:6:4,2:0.002523,0.997477,0.000000:-2.850809,0.000000,-5.984262	0/0:15:15,0:0.999983,0.000017,0.000000:0.000000,-4.515507,-12.023336	0/0:9:9,0:0.998913,0.001087,0.000000:0.000000,-2.709304,-11.073869	0/0:11:11,0:0.999728,0.000272,0.000000:0.000000,-3.311372,-11.645394	0/0:11:11,0:0.999728,0.000272,0.000000:0.000000,-3.311372,-11.645394	0/0:6:6,0:0.991366,0.008634,0.000000:0.000000,-1.806203,-9.443844	0/0:9:9,0:0.998913,0.001087,0.000000:0.000000,-2.709304,-10.796965	0/0:7:7,0:0.995664,0.004336,0.000000:0.000000,-2.107237,-10.086665	0/0:7:7,0:0.995664,0.004336,0.000000:0.000000,-2.107237,-10.121484	0/1:20:14,6:0.000011,0.999989,0.000000:-5.195029,0.000000,-9.278749	0/0:18:18,0:0.999998,0.000002,0.000000:0.000000,-5.418609,-12.136939	./.:13:11,2:0.686461,0.313539,0.000000:0.000000,-0.086527,-8.843130	0/0:11:11,0:0.999728,0.000272,0.000000:0.000000,-3.311372,-11.645394	0/0:13:13,0:0.999932,0.000068,0.000000:0.000000,-3.913440,-11.956295	./.:8:7,1:0.589547,0.410453,0.000000:-0.096544,0.000000,-8.153189	0/0:9:9,0:0.998913,0.001087,0.000000:0.000000,-2.709304,-10.796965
NC_035107.1	30471554	.	C	T	.	PASS	NS=36;DP=271;AF=0.240370	GT:DP:AD:GP:GL	0/0:5:5,0:0.980608,0.019392,0.000000:0.000000,-1.505169,-8.590316	0/0:6:6,0:0.990209,0.009791,0.000000:0.000000,-1.806203,-9.443844	0/0:6:6,0:0.990209,0.009791,0.000000:0.000000,-1.806203,-9.027449	0/1:5:1,4:0.000001,0.984339,0.015660:-6.216064,0.000000,-0.997587	0/1:6:3,3:0.000037,0.999960,0.000004:-4.633696,0.000000,-4.633696	0/0:5:5,0:0.980608,0.019392,0.000000:0.000000,-1.505169,-8.590316	0/0:11:11,0:0.999691,0.000309,0.000000:0.000000,-3.311372,-11.481355	0/0:10:10,0:0.999382,0.000618,0.000000:0.000000,-3.010338,-10.979886	0/0:8:8,0:0.997534,0.002466,0.000000:0.000000,-2.408271,-10.655859	0/0:5:5,0:0.980608,0.019392,0.000000:0.000000,-1.505169,-8.590316	0/0:11:11,0:0.999691,0.000309,0.000000:0.000000,-3.311372,-11.645394	./.:0:0,0:0.577038,0.365184,0.057778:0.000000,0.000000,0.000000	0/0:6:6,0:0.990209,0.009791,0.000000:0.000000,-1.806203,-9.443844	0/0:5:5,0:0.980608,0.019392,0.000000:0.000000,-1.505169,-8.145222	0/1:8:6,2:0.008327,0.991673,0.000000:-2.274596,0.000000,-7.640971	1/1:12:0,12:0.000000,0.001541,0.998459:-11.832009,-3.612406,0.000000	1/1:8:0,8:0.000000,0.024093,0.975907:-10.655859,-2.408271,0.000000	./.:0:0,0:0.577038,0.365184,0.057778:0.000000,0.000000,0.000000	0/1:8:3,5:0.000000,0.999987,0.000012:-6.788182,0.000000,-4.110785	./.:0:0,0:0.577038,0.365184,0.057778:0.000000,0.000000,0.000000	./.:5:1,4:0.000001,0.843071,0.156928:-6.286654,-0.070590,0.000000	0/1:7:4,3:0.000066,0.999933,0.000001:-4.375924,0.000000,-5.248054	1/1:8:0,8:0.000000,0.024093,0.975907:-10.655859,-2.408271,0.000000	./.:0:0,0:0.577038,0.365184,0.057778:0.000000,0.000000,0.000000	0/1:8:4,4:0.000004,0.999996,0.000000:-5.612182,0.000000,-5.612182	0/1:9:3,6:0.000000,0.999977,0.000023:-7.526475,0.000000,-3.840476	0/1:5:2,3:0.000021,0.999863,0.000116:-4.880085,0.000000,-3.134982	./.:6:0,6:0.000000,0.089877,0.910123:-9.443844,-1.806203,0.000000	./.:0:0,0:0.577038,0.365184,0.057778:0.000000,0.000000,0.000000	0/1:5:1,4:0.000001,0.984339,0.015660:-6.216064,0.000000,-0.997587	./.:0:0,0:0.577038,0.365184,0.057778:0.000000,0.000000,0.000000	0/0:11:11,0:0.999691,0.000309,0.000000:0.000000,-3.311372,-11.645394	0/0:7:7,0:0.995080,0.004920,0.000000:0.000000,-2.107237,-9.806193	0/0:10:10,0:0.999382,0.000618,0.000000:0.000000,-3.010338,-10.958202	0/0:8:8,0:0.997534,0.002466,0.000000:0.000000,-2.408271,-10.655859	0/0:5:5,0:0.980608,0.019392,0.000000:0.000000,-1.505169,-8.590316	0/0:6:6,0:0.990209,0.009791,0.000000:0.000000,-1.806203,-9.069652	./.:0:0,0:0.577038,0.365184,0.057778:0.000000,0.000000,0.000000	0/0:5:5,0:0.980608,0.019392,0.000000:0.000000,-1.505169,-8.590316	0/0:10:10,0:0.999382,0.000618,0.000000:0.000000,-3.010338,-11.205616	0/0:6:6,0:0.990209,0.009791,0.000000:0.000000,-1.806203,-9.069652	0/0:6:6,0:0.990209,0.009791,0.000000:0.000000,-1.806203,-9.069652	0/0:5:5,0:0.980608,0.019392,0.000000:0.000000,-1.505169,-8.590316	0/0:9:9,0:0.998766,0.001234,0.000000:0.000000,-2.709304,-11.073869	0/0:5:5,0:0.980608,0.019392,0.000000:0.000000,-1.505169,-8.590316
NC_035107.1	31242392	.	C	A	.	PASS	NS=37;DP=344;AF=0.164868	GT:DP:AD:GP:GL	0/0:8:8,0:0.998460,0.001540,0.000000:0.000000,-2.408271,-10.655859	0/0:12:12,0:0.999904,0.000096,0.000000:0.000000,-3.612406,-11.832009	0/0:9:9,0:0.999230,0.000770,0.000000:0.000000,-2.709304,-11.073869	0/1:10:7,3:0.000687,0.999313,0.000000:-3.566337,0.000000,-8.086326	./.:7:6,1:0.503855,0.496145,0.000000:-0.396892,0.000000,-7.698574	0/0:5:5,0:0.987812,0.012188,0.000000:0.000000,-1.505169,-8.590316	0/0:23:23,0:1.000000,0.000000,0.000000:0.000000,-6.923778,-12.113394	0/0:14:14,0:0.999976,0.000024,0.000000:0.000000,-4.214473,-12.068471	0/0:13:13,0:0.999952,0.000048,0.000000:0.000000,-3.913440,-11.969707	0/0:12:12,0:0.999904,0.000096,0.000000:0.000000,-3.612406,-11.832009	./.:0:0,0:0.697445,0.275373,0.027182:0.000000,0.000000,0.000000	0/0:8:8,0:0.998460,0.001540,0.000000:0.000000,-2.408271,-10.655859	0/0:9:9,0:0.999230,0.000770,0.000000:0.000000,-2.709304,-11.073869	0/1:13:3,10:0.000000,0.999816,0.000184:-8.551535,0.000000,-2.728449	0/1:10:6,4:0.000019,0.999981,0.000000:-5.128513,0.000000,-7.377553	1/1:9:0,9:0.000000,0.019401,0.980599:-11.073869,-2.709304,0.000000	0/1:11:4,7:0.000000,0.999999,0.000001:-7.977350,0.000000,-4.875549	./.:0:0,0:0.697445,0.275373,0.027182:0.000000,0.000000,0.000000	0/0:7:7,0:0.996925,0.003075,0.000000:0.000000,-2.107237,-9.806193	1/1:9:0,9:0.000000,0.019401,0.980599:-10.848111,-2.709304,0.000000	0/0:8:8,0:0.998460,0.001540,0.000000:0.000000,-2.408271,-10.655859	./.:0:0,0:0.697445,0.275373,0.027182:0.000000,0.000000,0.000000	0/1:6:4,2:0.003558,0.996442,0.000000:-2.850809,0.000000,-6.042860	./.:0:0,0:0.697445,0.275373,0.027182:0.000000,0.000000,0.000000	0/0:9:9,0:0.999230,0.000770,0.000000:0.000000,-2.709304,-11.073869	0/0:9:9,0:0.999230,0.000770,0.000000:0.000000,-2.709304,-11.073869	0/0:8:8,0:0.998460,0.001540,0.000000:0.000000,-2.408271,-10.655859	0/1:10:4,6:0.000000,0.999989,0.000011:-7.003757,0.000000,-3.971113	0/1:9:6,3:0.000366,0.999634,0.000000:-3.840476,0.000000,-7.526475	0/1:6:4,2:0.003558,0.996442,0.000000:-2.850809,0.000000,-6.042860	0/0:10:10,0:0.999615,0.000385,0.000000:0.000000,-3.010338,-11.397652	./.:0:0,0:0.697445,0.275373,0.027182:0.000000,0.000000,0.000000	0/0:10:10,0:0.999615,0.000385,0.000000:0.000000,-3.010338,-11.205616	0/0:6:6,0:0.993869,0.006131,0.000000:0.000000,-1.806203,-9.443844	./.:0:0,0:0.697445,0.275373,0.027182:0.000000,0.000000,0.000000	0/0:7:7,0:0.996925,0.003075,0.000000:0.000000,-2.107237,-10.121484	./.:0:0,0:0.697445,0.275373,0.027182:0.000000,0.000000,0.000000	0/0:8:8,0:0.998460,0.001540,0.000000:0.000000,-2.408271,-10.655859	0/0:5:5,0:0.987812,0.012188,0.000000:0.000000,-1.505169,-8.590316	0/0:5:5,0:0.987812,0.012188,0.000000:0.000000,-1.505169,-8.590316	0/0:12:12,0:0.999904,0.000096,0.000000:0.000000,-3.612406,-11.691209	0/0:7:7,0:0.996925,0.003075,0.000000:0.000000,-2.107237,-10.121484	0/0:7:7,0:0.996925,0.003075,0.000000:0.000000,-2.107237,-10.121484	0/0:5:5,0:0.987812,0.012188,0.000000:0.000000,-1.505169,-8.590316	0/0:8:8,0:0.998460,0.001540,0.000000:0.000000,-2.408271,-10.389484
NC_035107.1	31660838	.	G	A	.	PASS	NS=35;DP=256;AF=0.122656	GT:DP:AD:GP:GL	0/0:5:5,0:0.991338,0.008662,0.000000:0.000000,-1.505169,-8.590316	./.:0:0,0:0.769732,0.215223,0.015045:0.000000,0.000000,0.000000	0/0:11:11,0:0.999864,0.000136,0.000000:0.000000,-3.311372,-11.444174	0/0:5:5,0:0.991338,0.008662,0.000000:0.000000,-1.505169,-8.590316	0/0:7:7,0:0.997820,0.002180,0.000000:0.000000,-2.107237,-9.734813	0/0:6:6,0:0.995650,0.004350,0.000000:0.000000,-1.806203,-8.984982	0/0:18:18,0:0.999999,0.000001,0.000000:0.000000,-5.418609,-12.048605	./.:0:0,0:0.769732,0.215223,0.015045:0.000000,0.000000,0.000000	0/0:10:10,0:0.999727,0.000273,0.000000:0.000000,-3.010338,-11.162100	0/0:10:10,0:0.999727,0.000273,0.000000:0.000000,-3.010338,-11.397652	0/0:8:8,0:0.998909,0.001091,0.000000:0.000000,-2.408271,-10.655859	0/0:5:5,0:0.991338,0.008662,0.000000:0.000000,-1.505169,-8.590316	0/0:5:5,0:0.991338,0.008662,0.000000:0.000000,-1.505169,-8.590316	0/0:5:5,0:0.991338,0.008662,0.000000:0.000000,-1.505169,-8.590316	0/0:6:6,0:0.995650,0.004350,0.000000:0.000000,-1.806203,-9.443844	./.:0:0,0:0.769732,0.215223,0.015045:0.000000,0.000000,0.000000	0/0:5:5,0:0.991338,0.008662,0.000000:0.000000,-1.505169,-8.590316	./.:7:0,7:0.000000,0.100523,0.899477:-10.121484,-2.107237,0.000000	0/1:5:2,3:0.000047,0.999902,0.000051:-4.880085,0.000000,-3.134982	0/0:7:7,0:0.997820,0.002180,0.000000:0.000000,-2.107237,-9.658358	0/0:9:9,0:0.999454,0.000546,0.000000:0.000000,-2.709304,-10.470332	./.:5:1,4:0.000002,0.924008,0.075990:-6.286654,-0.070590,0.000000	0/0:6:6,0:0.995650,0.004350,0.000000:0.000000,-1.806203,-9.443844	0/1:6:2,4:0.000003,0.999898,0.000099:-6.042860,0.000000,-2.850809	0/0:5:5,0:0.991338,0.008662,0.000000:0.000000,-1.505169,-8.044582	./.:0:0,0:0.769732,0.215223,0.015045:0.000000,0.000000,0.000000	./.:0:0,0:0.769732,0.215223,0.015045:0.000000,0.000000,0.000000	0/0:7:7,0:0.997820,0.002180,0.000000:0.000000,-2.107237,-10.121484	0/0:7:7,0:0.997820,0.002180,0.000000:0.000000,-2.107237,-10.121484	./.:0:0,0:0.769732,0.215223,0.015045:0.000000,0.000000,0.000000	0/0:7:7,0:0.997820,0.002180,0.000000:0.000000,-2.107237,-10.121484	0/0:6:6,0:0.995650,0.004350,0.000000:0.000000,-1.806203,-9.443844	./.:0:0,0:0.769732,0.215223,0.015045:0.000000,0.000000,0.000000	0/0:7:7,0:0.997820,0.002180,0.000000:0.000000,-2.107237,-10.121484	0/0:5:5,0:0.991338,0.008662,0.000000:0.000000,-1.505169,-8.590316	0/0:7:7,0:0.997820,0.002180,0.000000:0.000000,-2.107237,-10.121484	0/1:6:2,4:0.000003,0.999898,0.000099:-6.042860,0.000000,-2.850809	0/0:6:6,0:0.995650,0.004350,0.000000:0.000000,-1.806203,-8.984982	0/0:8:8,0:0.998909,0.001091,0.000000:0.000000,-2.408271,-10.655859	0/1:5:3,2:0.017606,0.982393,0.000001:-2.300066,0.000000,-4.880085	0/1:8:3,5:0.000001,0.999994,0.000005:-6.788182,0.000000,-4.110785	0/0:5:5,0:0.991338,0.008662,0.000000:0.000000,-1.505169,-8.044582	./.:0:0,0:0.769732,0.215223,0.015045:0.000000,0.000000,0.000000	0/0:9:9,0:0.999454,0.000546,0.000000:0.000000,-2.709304,-11.073869	0/1:6:3,3:0.000418,0.999580,0.000002:-3.931923,0.000000,-4.633696
NC_035107.1	32540411	.	A	G	.	PASS	NS=36;DP=368;AF=0.111525	GT:DP:AD:GP:GL	0/1:8:6,2:0.009969,0.990031,0.000000:-2.597243,0.000000,-9.287098	./.:0:0,0:0.789388,0.198174,0.012438:0.000000,0.000000,0.000000	0/1:12:6,6:0.000000,1.000000,0.000000:-9.395215,0.000000,-9.395215	0/0:7:7,0:0.998043,0.001957,0.000000:0.000000,-2.107237,-12.304621	0/1:13:5,8:0.000000,1.000000,0.000000:-12.115853,0.000000,-7.357282	./.:0:0,0:0.789388,0.198174,0.012438:0.000000,0.000000,0.000000	0/1:9:7,2:0.019700,0.980300,0.000000:-2.297126,0.000000,-8.153669	0/0:8:8,0:0.999020,0.000980,0.000000:0.000000,-2.408271,-15.164639	0/1:6:4,2:0.002522,0.997478,0.000000:-3.197477,0.000000,-7.416639	./.:0:0,0:0.789388,0.198174,0.012438:0.000000,0.000000,0.000000	./.:0:0,0:0.789388,0.198174,0.012438:0.000000,0.000000,0.000000	0/0:6:6,0:0.996093,0.003907,0.000000:0.000000,-1.806203,-12.470200	0/0:5:5,0:0.992216,0.007784,0.000000:0.000000,-1.505169,-10.855850	0/1:10:6,4:0.000002,0.999998,0.000000:-6.319493,0.000000,-9.701489	0/1:21:9,12:0.000000,1.000000,0.000000:-15.067567,0.000000,-11.652179	0/0:9:9,0:0.999510,0.000490,0.000000:0.000000,-2.709304,-16.462158	0/0:13:12,1:0.990221,0.009779,0.000000:0.000000,-1.405203,-17.310028	0/0:5:5,0:0.992216,0.007784,0.000000:0.000000,-1.505169,-10.220124	0/0:8:8,0:0.999020,0.000980,0.000000:0.000000,-2.408271,-15.223036	0/0:12:12,0:0.999939,0.000061,0.000000:0.000000,-3.612406,-19.305893	./.:0:0,0:0.789388,0.198174,0.012438:0.000000,0.000000,0.000000	0/0:7:7,0:0.998043,0.001957,0.000000:0.000000,-2.107237,-13.502843	0/0:12:12,0:0.999939,0.000061,0.000000:0.000000,-3.612406,-19.395309	0/0:6:6,0:0.996093,0.003907,0.000000:0.000000,-1.806203,-12.470200	0/0:14:14,0:0.999985,0.000015,0.000000:0.000000,-4.214473,-20.799760	0/0:13:13,0:0.999969,0.000031,0.000000:0.000000,-3.913440,-20.193042	0/1:16:12,4:0.000100,0.999900,0.000000:-4.600515,0.000000,-15.419786	0/0:12:12,0:0.999939,0.000061,0.000000:0.000000,-3.612406,-19.305893	./.:0:0,0:0.789388,0.198174,0.012438:0.000000,0.000000,0.000000	0/0:12:12,0:0.999939,0.000061,0.000000:0.000000,-3.612406,-19.073901	0/0:14:14,0:0.999985,0.000015,0.000000:0.000000,-4.214473,-20.564374	./.:0:0,0:0.789388,0.198174,0.012438:0.000000,0.000000,0.000000	0/0:13:13,0:0.999969,0.000031,0.000000:0.000000,-3.913440,-20.128847	0/0:6:6,0:0.996093,0.003907,0.000000:0.000000,-1.806203,-12.306470	0/0:6:6,0:0.996093,0.003907,0.000000:0.000000,-1.806203,-12.470200	0/0:10:10,0:0.999755,0.000245,0.000000:0.000000,-3.010338,-17.017450	0/0:16:16,0:0.999996,0.000004,0.000000:0.000000,-4.816541,-22.014743	./.:0:0,0:0.789388,0.198174,0.012438:0.000000,0.000000,0.000000	0/0:5:5,0:0.992216,0.007784,0.000000:0.000000,-1.505169,-10.710647	0/0:6:6,0:0.996093,0.003907,0.000000:0.000000,-1.806203,-12.470200	0/0:9:9,0:0.999510,0.000490,0.000000:0.000000,-2.709304,-16.462158	0/0:16:16,0:0.999996,0.000004,0.000000:0.000000,-4.816541,-22.093358	0/0:7:7,0:0.998043,0.001957,0.000000:0.000000,-2.107237,-13.941115	./.:0:0,0:0.789388,0.198174,0.012438:0.000000,0.000000,0.000000	0/0:16:16,0:0.999996,0.000004,0.000000:0.000000,-4.816541,-22.191547
NC_035107.1	32960998	.	C	A	.	PASS	NS=36;DP=289;AF=0.082808	GT:DP:AD:GP:GL	0/0:19:19,0:1.000000,0.000000,0.000000:0.000000,-5.719643,-12.157637	0/0:5:5,0:0.994389,0.005611,0.000000:0.000000,-1.505169,-8.590316	0/0:6:6,0:0.997187,0.002813,0.000000:0.000000,-1.806203,-9.443844	0/0:7:7,0:0.998591,0.001409,0.000000:0.000000,-2.107237,-10.121484	0/0:5:5,0:0.994389,0.005611,0.000000:0.000000,-1.505169,-8.590316	./.:0:0,0:0.841240,0.151902,0.006857:0.000000,0.000000,0.000000	0/0:26:26,0:1.000000,0.000000,0.000000:0.000000,-7.826879,-12.054255	0/0:5:5,0:0.994389,0.005611,0.000000:0.000000,-1.505169,-8.590316	0/0:7:7,0:0.998591,0.001409,0.000000:0.000000,-2.107237,-10.121484	0/0:5:5,0:0.994389,0.005611,0.000000:0.000000,-1.505169,-8.590316	0/0:7:7,0:0.998591,0.001409,0.000000:0.000000,-2.107237,-10.121484	0/0:8:8,0:0.999295,0.000705,0.000000:0.000000,-2.408271,-10.655859	./.:0:0,0:0.841240,0.151902,0.006857:0.000000,0.000000,0.000000	0/0:7:7,0:0.998591,0.001409,0.000000:0.000000,-2.107237,-10.121484	0/0:8:8,0:0.999295,0.000705,0.000000:0.000000,-2.408271,-10.655859	0/0:5:5,0:0.994389,0.005611,0.000000:0.000000,-1.505169,-8.590316	0/0:5:5,0:0.994389,0.005611,0.000000:0.000000,-1.505169,-8.590316	0/0:6:6,0:0.997187,0.002813,0.000000:0.000000,-1.806203,-9.443844	0/0:11:11,0:0.999912,0.000088,0.000000:0.000000,-3.311372,-11.645394	0/0:5:5,0:0.994389,0.005611,0.000000:0.000000,-1.505169,-8.590316	./.:0:0,0:0.841240,0.151902,0.006857:0.000000,0.000000,0.000000	0/0:12:12,0:0.999956,0.000044,0.000000:0.000000,-3.612406,-11.832009	0/0:7:7,0:0.998591,0.001409,0.000000:0.000000,-2.107237,-10.121484	./.:0:0,0:0.841240,0.151902,0.006857:0.000000,0.000000,0.000000	0/0:7:7,0:0.998591,0.001409,0.000000:0.000000,-2.107237,-10.121484	0/0:5:5,0:0.994389,0.005611,0.000000:0.000000,-1.505169,-8.590316	./.:0:0,0:0.841240,0.151902,0.006857:0.000000,0.000000,0.000000	./.:0:0,0:0.841240,0.151902,0.006857:0.000000,0.000000,0.000000	0/0:6:6,0:0.997187,0.002813,0.000000:0.000000,-1.806203,-9.443844	0/0:5:5,0:0.994389,0.005611,0.000000:0.000000,-1.505169,-8.590316	./.:0:0,0:0.841240,0.151902,0.006857:0.000000,0.000000,0.000000	0/0:8:8,0:0.999295,0.000705,0.000000:0.000000,-2.408271,-10.655859	0/0:11:11,0:0.999912,0.000088,0.000000:0.000000,-3.311372,-11.645394	./.:5:0,5:0.000000,0.409061,0.590939:-8.590316,-1.505169,0.000000	0/0:10:10,0:0.999824,0.000176,0.000000:0.000000,-3.010338,-11.397652	0/0:7:7,0:0.998591,0.001409,0.000000:0.000000,-2.107237,-10.121484	0/1:7:5,2:0.014898,0.985102,0.000000:-2.563712,0.000000,-6.949327	0/0:12:12,0:0.999956,0.000044,0.000000:0.000000,-3.612406,-11.832009	./.:5:4,1:0.357693,0.642307,0.000000:-0.997587,0.000000,-6.216064	0/1:5:1,4:0.000003,0.995478,0.004519:-6.216064,0.000000,-0.997587	0/1:7:5,2:0.014898,0.985102,0.000000:-2.563712,0.000000,-6.949327	0/0:6:6,0:0.997187,0.002813,0.000000:0.000000,-1.806203,-9.443844	0/0:5:5,0:0.994389,0.005611,0.000000:0.000000,-1.505169,-8.145222	0/0:5:5,0:0.994389,0.005611,0.000000:0.000000,-1.505169,-8.590316	0/1:7:2,5:0.000001,0.999876,0.000123:-6.949327,0.000000,-2.563712
NC_035107.1	33197819	.	C	T	.	PASS	NS=39;DP=326;AF=0.051729	GT:DP:AD:GP:GL	0/0:11:11,0:0.999947,0.000053,0.000000:0.000000,-3.311372,-11.627285	0/0:8:8,0:0.999574,0.000426,0.000000:0.000000,-2.408271,-10.655859	0/0:7:7,0:0.999148,0.000852,0.000000:0.000000,-2.107237,-10.121484	0/0:10:10,0:0.999893,0.000107,0.000000:0.000000,-3.010338,-11.397652	0/0:7:7,0:0.999148,0.000852,0.000000:0.000000,-2.107237,-10.121484	0/0:7:7,0:0.999148,0.000852,0.000000:0.000000,-2.107237,-10.086665	0/0:22:22,0:1.000000,0.000000,0.000000:0.000000,-6.622744,-12.120546	0/0:9:9,0:0.999787,0.000213,0.000000:0.000000,-2.709304,-11.073869	0/0:7:7,0:0.999148,0.000852,0.000000:0.000000,-2.107237,-9.734813	0/0:6:6,0:0.998298,0.001702,0.000000:0.000000,-1.806203,-9.443844	0/0:8:8,0:0.999574,0.000426,0.000000:0.000000,-2.408271,-10.655859	0/0:5:5,0:0.996602,0.003398,0.000000:0.000000,-1.505169,-8.590316	0/0:7:7,0:0.999148,0.000852,0.000000:0.000000,-2.107237,-10.121484	0/0:6:6,0:0.998298,0.001702,0.000000:0.000000,-1.806203,-9.443844	./.:0:0,0:0.899218,0.098106,0.002676:0.000000,0.000000,0.000000	0/0:13:13,0:0.999987,0.000013,0.000000:0.000000,-3.913440,-11.969707	0/0:7:7,0:0.999148,0.000852,0.000000:0.000000,-2.107237,-10.121484	0/0:12:12,0:0.999973,0.000027,0.000000:0.000000,-3.612406,-11.832009	0/0:6:6,0:0.998298,0.001702,0.000000:0.000000,-1.806203,-9.443844	0/0:12:12,0:0.999973,0.000027,0.000000:0.000000,-3.612406,-11.659292	./.:0:0,0:0.899218,0.098106,0.002676:0.000000,0.000000,0.000000	0/0:7:7,0:0.999148,0.000852,0.000000:0.000000,-2.107237,-10.121484	0/0:8:8,0:0.999574,0.000426,0.000000:0.000000,-2.408271,-10.655859	0/0:9:9,0:0.999787,0.000213,0.000000:0.000000,-2.709304,-10.796965	0/0:8:8,0:0.999574,0.000426,0.000000:0.000000,-2.408271,-10.655859	0/0:6:6,0:0.998298,0.001702,0.000000:0.000000,-1.806203,-8.984982	0/0:5:5,0:0.996602,0.003398,0.000000:0.000000,-1.505169,-8.590316	0/0:10:10,0:0.999893,0.000107,0.000000:0.000000,-3.010338,-11.162100	./.:0:0,0:0.899218,0.098106,0.002676:0.000000,0.000000,0.000000	0/0:10:10,0:0.999893,0.000107,0.000000:0.000000,-3.010338,-11.397652	0/0:7:7,0:0.999148,0.000852,0.000000:0.000000,-2.107237,-10.121484	0/0:5:5,0:0.996602,0.003398,0.000000:0.000000,-1.505169,-8.590316	0/0:8:8,0:0.999574,0.000426,0.000000:0.000000,-2.408271,-10.626445	./.:0:0,0:0.899218,0.098106,0.002676:0.000000,0.000000,0.000000	./.:0:0,0:0.899218,0.098106,0.002676:0.000000,0.000000,0.000000	0/0:9:9,0:0.999787,0.000213,0.000000:0.000000,-2.709304,-10.470332	0/1:11:6,5:0.000006,0.999994,0.000000:-6.175486,0.000000,-7.205299	0/0:9:9,0:0.999787,0.000213,0.000000:0.000000,-2.709304,-11.073869	./.:0:0,0:0.899218,0.098106,0.002676:0.000000,0.000000,0.000000	0/1:6:3,3:0.000213,0.999786,0.000001:-4.633696,0.000000,-4.633696	0/1:10:5,5:0.000013,0.999987,0.000000:-5.849994,0.000000,-6.394306	0/0:12:12,0:0.999973,0.000027,0.000000:0.000000,-3.612406,-11.816467	0/0:6:6,0:0.998298,0.001702,0.000000:0.000000,-1.806203,-9.443844	0/0:5:5,0:0.996602,0.003398,0.000000:0.000000,-1.505169,-8.590316	0/1:5:1,4:0.000006,0.997259,0.002735:-6.216064,0.000000,-0.997587
NC_035107.1	33675418	.	C	A	.	PASS	NS=35;DP=423;AF=0.107173	GT:DP:AD:GP:GL	0/1:9:6,3:0.000601,0.999399,0.000000:-3.840476,0.000000,-7.526475	0/1:6:3,3:0.000097,0.999902,0.000001:-4.633696,0.000000,-4.633696	./.:0:0,0:0.797140,0.191374,0.011486:0.000000,0.000000,0.000000	./.:5:0,5:0.000000,0.342384,0.657616:-8.590316,-1.505169,0.000000	./.:0:0,0:0.797140,0.191374,0.011486:0.000000,0.000000,0.000000	0/0:5:5,0:0.992554,0.007446,0.000000:0.000000,-1.505169,-8.590316	0/0:20:20,0:1.000000,0.000000,0.000000:0.000000,-6.020676,-12.207490	0/0:6:6,0:0.996263,0.003737,0.000000:0.000000,-1.806203,-9.443844	0/0:23:20,3:0.960377,0.039623,0.000000:0.000000,-0.764848,-8.713494	0/1:9:6,3:0.000601,0.999399,0.000000:-3.840476,0.000000,-7.526475	0/0:11:11,0:0.999883,0.000117,0.000000:0.000000,-3.311372,-11.462828	./.:0:0,0:0.797140,0.191374,0.011486:0.000000,0.000000,0.000000	0/0:9:9,0:0.999531,0.000469,0.000000:0.000000,-2.709304,-11.073869	0/1:21:15,6:0.000047,0.999953,0.000000:-4.945997,0.000000,-9.150745	./.:0:0,0:0.797140,0.191374,0.011486:0.000000,0.000000,0.000000	0/0:10:10,0:0.999766,0.000234,0.000000:0.000000,-3.010338,-11.397652	./.:0:0,0:0.797140,0.191374,0.011486:0.000000,0.000000,0.000000	0/0:7:7,0:0.998128,0.001872,0.000000:0.000000,-2.107237,-9.770618	./.:0:0,0:0.797140,0.191374,0.011486:0.000000,0.000000,0.000000	0/0:7:7,0:0.998128,0.001872,0.000000:0.000000,-2.107237,-10.121484	./.:0:0,0:0.797140,0.191374,0.011486:0.000000,0.000000,0.000000	0/1:14:7,7:0.000000,1.000000,0.000000:-7.507062,0.000000,-6.741437	0/0:12:12,0:0.999941,0.000059,0.000000:0.000000,-3.612406,-11.832009	0/0:17:17,0:0.999998,0.000002,0.000000:0.000000,-5.117575,-12.125162	0/1:7:5,2:0.011247,0.988753,0.000000:-2.563712,0.000000,-6.949327	./.:0:0,0:0.797140,0.191374,0.011486:0.000000,0.000000,0.000000	./.:0:0,0:0.797140,0.191374,0.011486:0.000000,0.000000,0.000000	0/0:7:7,0:0.998128,0.001872,0.000000:0.000000,-2.107237,-10.121484	0/0:11:11,0:0.999883,0.000117,0.000000:0.000000,-3.311372,-11.645394	0/0:17:17,0:0.999998,0.000002,0.000000:0.000000,-5.117575,-12.125162	0/0:11:11,0:0.999883,0.000117,0.000000:0.000000,-3.311372,-11.462828	0/0:24:24,0:1.000000,0.000000,0.000000:0.000000,-7.224812,-11.951545	0/0:5:5,0:0.992554,0.007446,0.000000:0.000000,-1.505169,-8.590316	0/0:15:15,0:0.999993,0.000007,0.000000:0.000000,-4.515507,-12.136443	0/0:10:10,0:0.999766,0.000234,0.000000:0.000000,-3.010338,-11.397652	0/0:11:11,0:0.999883,0.000117,0.000000:0.000000,-3.311372,-11.645394	0/0:11:11,0:0.999883,0.000117,0.000000:0.000000,-3.311372,-11.645394	0/0:13:13,0:0.999971,0.000029,0.000000:0.000000,-3.913440,-11.677783	0/0:25:25,0:1.000000,0.000000,0.000000:0.000000,-7.525845,-12.111629	0/0:10:10,0:0.999766,0.000234,0.000000:0.000000,-3.010338,-11.397652	0/0:17:17,0:0.999998,0.000002,0.000000:0.000000,-5.117575,-12.205305	0/0:6:6,0:0.996263,0.003737,0.000000:0.000000,-1.806203,-9.443844	0/0:7:7,0:0.998128,0.001872,0.000000:0.000000,-2.107237,-10.121484	0/0:12:12,0:0.999941,0.000059,0.000000:0.000000,-3.612406,-11.832009	0/0:12:12,0:0.999941,0.000059,0.000000:0.000000,-3.612406,-11.832009
NC_035107.1	33952520	.	T	A	.	PASS	NS=43;DP=967;AF=0.162476	GT:DP:AD:GP:GL	0/0:30:30,0:1.000000,0.000000,0.000000:0.000000,-9.031014,-12.015006	0/0:13:13,0:0.999953,0.000047,0.000000:0.000000,-3.913440,-11.969707	0/1:30:20,10:0.000001,0.999999,0.000000:-6.338612,0.000000,-9.071062	0/0:20:20,0:1.000000,0.000000,0.000000:0.000000,-6.020676,-12.207490	0/0:22:22,0:1.000000,0.000000,0.000000:0.000000,-6.622744,-12.175633	0/1:22:16,6:0.000052,0.999948,0.000000:-4.694098,0.000000,-9.111751	0/1:32:26,6:0.021596,0.978404,0.000000:-2.067312,0.000000,-7.581057	0/0:16:16,0:0.999994,0.000006,0.000000:0.000000,-4.816541,-12.180258	0/0:41:41,0:1.000000,0.000000,0.000000:0.000000,-12.342387,-11.908342	0/0:19:19,0:0.999999,0.000001,0.000000:0.000000,-5.719643,-12.215731	0/0:15:15,0:0.999988,0.000012,0.000000:0.000000,-4.515507,-12.136443	0/0:39:39,0:1.000000,0.000000,0.000000:0.000000,-11.740319,-11.960437	0/0:39:39,0:1.000000,0.000000,0.000000:0.000000,-11.740319,-11.897881	0/0:37:37,0:1.000000,0.000000,0.000000:0.000000,-11.138251,-11.926589	0/0:26:25,1:0.999998,0.000002,0.000000:0.000000,-5.309790,-10.834389	0/1:15:12,3:0.017470,0.982530,0.000000:-2.161230,0.000000,-9.099008	0/1:30:21,9:0.000004,0.999996,0.000000:-5.791212,0.000000,-8.904177	./.:28:24,4:0.655249,0.344751,0.000000:-0.132277,0.000000,-7.291188	0/0:25:25,0:1.000000,0.000000,0.000000:0.000000,-7.525845,-12.111629	0/1:25:15,10:0.000000,1.000000,0.000000:-7.339030,0.000000,-9.173934	0/1:20:16,4:0.009103,0.990897,0.000000:-2.448012,0.000000,-8.949294	0/0:23:23,0:1.000000,0.000000,0.000000:0.000000,-6.923778,-12.155299	0/1:23:12,11:0.000000,1.000000,0.000000:-8.244930,0.000000,-8.832977	0/1:17:13,4:0.001360,0.998640,0.000000:-3.276895,0.000000,-9.052579	0/1:11:3,8:0.000000,0.999950,0.000050:-8.170805,0.000000,-3.289244	0/1:29:21,8:0.000020,0.999980,0.000000:-5.119604,0.000000,-8.852361	0/0:13:13,0:0.999953,0.000047,0.000000:0.000000,-3.913440,-11.834473	0/1:18:12,6:0.000005,0.999995,0.000000:-5.682955,0.000000,-9.208106	0/1:23:13,10:0.000000,1.000000,0.000000:-7.935341,0.000000,-8.969038	0/1:32:21,11:0.000000,1.000000,0.000000:-6.841885,0.000000,-9.094389	0/0:15:15,0:0.999988,0.000012,0.000000:0.000000,-4.515507,-12.136443	0/0:9:9,0:0.999243,0.000757,0.000000:0.000000,-2.709304,-11.073869	0/0:13:13,0:0.999953,0.000047,0.000000:0.000000,-3.913440,-11.834473	0/0:33:33,0:1.000000,0.000000,0.000000:0.000000,-9.934116,-11.945175	0/0:25:25,0:1.000000,0.000000,0.000000:0.000000,-7.525845,-12.111629	0/0:18:18,0:0.999999,0.000001,0.000000:0.000000,-5.418609,-11.974359	0/0:8:8,0:0.998487,0.001513,0.000000:0.000000,-2.408271,-10.655859	0/0:27:27,0:1.000000,0.000000,0.000000:0.000000,-8.127913,-12.069011	0/0:14:14,0:0.999976,0.000024,0.000000:0.000000,-4.214473,-12.068471	0/0:17:17,0:0.999997,0.000003,0.000000:0.000000,-5.117575,-12.205305	0/0:15:15,0:0.999988,0.000012,0.000000:0.000000,-4.515507,-12.136443	0/0:13:13,0:0.999953,0.000047,0.000000:0.000000,-3.913440,-11.969707	0/0:11:11,0:0.999811,0.000189,0.000000:0.000000,-3.311372,-11.645394	./.:0:0,0:0.701446,0.272156,0.026399:0.000000,0.000000,0.000000	0/0:15:15,0:0.999988,0.000012,0.000000:0.000000,-4.515507,-12.136443
NC_035107.1	34933311	.	G	A	.	PASS	NS=34;DP=295;AF=0.088269	GT:DP:AD:GP:GL	0/0:7:7,0:0.998490,0.001510,0.000000:0.000000,-2.107237,-10.121484	0/0:12:12,0:0.999953,0.000047,0.000000:0.000000,-3.612406,-11.832009	0/0:7:7,0:0.998490,0.001510,0.000000:0.000000,-2.107237,-10.121484	0/0:10:10,0:0.999811,0.000189,0.000000:0.000000,-3.010338,-11.397652	0/0:11:11,0:0.999905,0.000095,0.000000:0.000000,-3.311372,-11.645394	0/0:8:8,0:0.999244,0.000756,0.000000:0.000000,-2.408271,-10.359418	0/0:14:14,0:0.999988,0.000012,0.000000:0.000000,-4.214473,-12.068471	0/0:6:6,0:0.996984,0.003016,0.000000:0.000000,-1.806203,-9.443844	0/0:8:8,0:0.999244,0.000756,0.000000:0.000000,-2.408271,-10.655859	0/0:5:5,0:0.993986,0.006014,0.000000:0.000000,-1.505169,-8.590316	0/1:9:4,5:0.000001,0.999998,0.000001:-6.600218,0.000000,-4.786614	0/0:6:6,0:0.996984,0.003016,0.000000:0.000000,-1.806203,-9.443844	./.:0:0,0:0.831253,0.160955,0.007791:0.000000,0.000000,0.000000	0/0:8:8,0:0.999244,0.000756,0.000000:0.000000,-2.408271,-10.655859	0/0:7:7,0:0.998490,0.001510,0.000000:0.000000,-2.107237,-10.121484	0/0:7:7,0:0.998490,0.001510,0.000000:0.000000,-2.107237,-10.121484	./.:0:0,0:0.831253,0.160955,0.007791:0.000000,0.000000,0.000000	0/0:7:7,0:0.998490,0.001510,0.000000:0.000000,-2.107237,-10.121484	./.:0:0,0:0.831253,0.160955,0.007791:0.000000,0.000000,0.000000	./.:0:0,0:0.831253,0.160955,0.007791:0.000000,0.000000,0.000000	0/0:8:8,0:0.999244,0.000756,0.000000:0.000000,-2.408271,-10.655859	0/0:6:6,0:0.996984,0.003016,0.000000:0.000000,-1.806203,-9.027449	./.:0:0,0:0.831253,0.160955,0.007791:0.000000,0.000000,0.000000	./.:0:0,0:0.831253,0.160955,0.007791:0.000000,0.000000,0.000000	./.:0:0,0:0.831253,0.160955,0.007791:0.000000,0.000000,0.000000	./.:0:0,0:0.831253,0.160955,0.007791:0.000000,0.000000,0.000000	./.:0:0,0:0.831253,0.160955,0.007791:0.000000,0.000000,0.000000	0/0:8:8,0:0.999244,0.000756,0.000000:0.000000,-2.408271,-10.655859	./.:0:0,0:0.831253,0.160955,0.007791:0.000000,0.000000,0.000000	0/0:13:13,0:0.999976,0.000024,0.000000:0.000000,-3.913440,-11.969707	0/0:9:9,0:0.999622,0.000378,0.000000:0.000000,-2.709304,-11.073869	0/0:9:9,0:0.999622,0.000378,0.000000:0.000000,-2.709304,-11.073869	0/0:7:7,0:0.998490,0.001510,0.000000:0.000000,-2.107237,-10.121484	0/1:8:5,3:0.002003,0.997997,0.000000:-3.410561,0.000000,-6.788182	0/0:11:11,0:0.999905,0.000095,0.000000:0.000000,-3.311372,-11.462828	0/0:17:17,0:0.999999,0.000001,0.000000:0.000000,-5.117575,-12.034829	0/1:5:3,2:0.003771,0.996229,0.000001:-3.134982,0.000000,-4.880085	0/0:7:7,0:0.998490,0.001510,0.000000:0.000000,-2.107237,-10.121484	0/0:8:8,0:0.999244,0.000756,0.000000:0.000000,-2.408271,-10.655859	0/1:8:6,2:0.026710,0.973290,0.000000:-2.274596,0.000000,-7.640971	0/1:10:5,5:0.000002,0.999998,0.000000:-6.394306,0.000000,-6.394306	0/0:9:9,0:0.999622,0.000378,0.000000:0.000000,-2.709304,-11.073869	0/0:6:6,0:0.996984,0.003016,0.000000:0.000000,-1.806203,-9.443844	./.:0:0,0:0.831253,0.160955,0.007791:0.000000,0.000000,0.000000	0/1:13:7,6:0.000001,0.999999,0.000000:-6.659712,0.000000,-7.507062
NC_035107.1	35604695	.	A	T	.	PASS	NS=34;DP=289;AF=0.088957	GT:DP:AD:GP:GL	0/0:11:11,0:0.999905,0.000095,0.000000:0.000000,-3.311372,-11.645394	0/0:9:9,0:0.999619,0.000381,0.000000:0.000000,-2.709304,-11.073869	./.:0:0,0:0.829999,0.162087,0.007913:0.000000,0.000000,0.000000	0/0:5:5,0:0.993935,0.006065,0.000000:0.000000,-1.505169,-8.590316	0/1:5:3,2:0.003739,0.996261,0.000001:-3.134982,0.000000,-4.880085	0/1:12:3,9:0.000000,0.999952,0.000048:-8.533375,0.000000,-3.009802	0/0:16:16,0:0.999997,0.000003,0.000000:0.000000,-4.816541,-12.180258	0/0:7:7,0:0.998477,0.001523,0.000000:0.000000,-2.107237,-10.086665	0/0:13:13,0:0.999976,0.000024,0.000000:0.000000,-3.913440,-11.969707	./.:0:0,0:0.829999,0.162087,0.007913:0.000000,0.000000,0.000000	./.:0:0,0:0.829999,0.162087,0.007913:0.000000,0.000000,0.000000	0/0:6:6,0:0.996958,0.003042,0.000000:0.000000,-1.806203,-9.443844	0/0:11:11,0:0.999905,0.000095,0.000000:0.000000,-3.311372,-11.645394	0/1:6:1,5:0.000001,0.990291,0.009708:-6.570342,0.000000,-0.697239	0/0:11:11,0:0.999905,0.000095,0.000000:0.000000,-3.311372,-11.462828	0/0:12:12,0:0.999952,0.000048,0.000000:0.000000,-3.612406,-11.832009	./.:0:0,0:0.829999,0.162087,0.007913:0.000000,0.000000,0.000000	./.:5:4,1:0.829479,0.170521,0.000000:-0.022302,0.000000,-6.216064	0/0:9:9,0:0.999619,0.000381,0.000000:0.000000,-2.709304,-11.073869	0/0:13:13,0:0.999976,0.000024,0.000000:0.000000,-3.913440,-11.969707	0/1:6:2,4:0.000005,0.999927,0.000069:-6.042860,0.000000,-2.850809	0/0:6:6,0:0.996958,0.003042,0.000000:0.000000,-1.806203,-9.443844	0/0:10:10,0:0.999809,0.000191,0.000000:0.000000,-3.010338,-11.397652	./.:0:0,0:0.829999,0.162087,0.007913:0.000000,0.000000,0.000000	0/1:8:5,3:0.000397,0.999603,0.000000:-4.110785,0.000000,-6.788182	0/0:8:8,0:0.999238,0.000762,0.000000:0.000000,-2.408271,-10.359418	0/1:6:3,3:0.000119,0.999880,0.000001:-4.633696,0.000000,-4.633696	0/0:6:6,0:0.996958,0.003042,0.000000:0.000000,-1.806203,-9.402512	0/0:5:5,0:0.993935,0.006065,0.000000:0.000000,-1.505169,-8.590316	0/0:6:6,0:0.996958,0.003042,0.000000:0.000000,-1.806203,-9.443844	./.:0:0,0:0.829999,0.162087,0.007913:0.000000,0.000000,0.000000	0/0:7:7,0:0.998477,0.001523,0.000000:0.000000,-2.107237,-10.121484	0/0:12:12,0:0.999952,0.000048,0.000000:0.000000,-3.612406,-11.832009	0/0:7:7,0:0.998477,0.001523,0.000000:0.000000,-2.107237,-9.305190	0/0:8:8,0:0.999238,0.000762,0.000000:0.000000,-2.408271,-10.655859	0/0:9:9,0:0.999619,0.000381,0.000000:0.000000,-2.709304,-11.048943	./.:0:0,0:0.829999,0.162087,0.007913:0.000000,0.000000,0.000000	0/0:5:5,0:0.993935,0.006065,0.000000:0.000000,-1.505169,-8.590316	0/0:9:9,0:0.999619,0.000381,0.000000:0.000000,-2.709304,-11.073869	./.:0:0,0:0.829999,0.162087,0.007913:0.000000,0.000000,0.000000	./.:0:0,0:0.829999,0.162087,0.007913:0.000000,0.000000,0.000000	0/0:5:5,0:0.993935,0.006065,0.000000:0.000000,-1.505169,-8.590316	0/0:5:5,0:0.993935,0.006065,0.000000:0.000000,-1.505169,-8.590316	0/0:10:10,0:0.999809,0.000191,0.000000:0.000000,-3.010338,-11.397652	./.:0:0,0:0.829999,0.162087,0.007913:0.000000,0.000000,0.000000
NC_035107.1	35760859	.	A	G	.	PASS	NS=41;DP=473;AF=0.064013	GT:DP:AD:GP:GL	0/0:9:9,0:0.999733,0.000267,0.000000:0.000000,-2.709304,-10.658252	./.:0:0,0:0.876072,0.119830,0.004098:0.000000,0.000000,0.000000	0/0:11:11,0:0.999933,0.000067,0.000000:0.000000,-3.311372,-11.645394	./.:10:8,2:0.129290,0.870710,0.000000:-1.692283,0.000000,-8.517961	0/0:9:9,0:0.999733,0.000267,0.000000:0.000000,-2.709304,-11.073869	0/0:17:17,0:0.999999,0.000001,0.000000:0.000000,-5.117575,-12.205305	0/0:10:10,0:0.999866,0.000134,0.000000:0.000000,-3.010338,-10.814362	0/0:21:21,0:1.000000,0.000000,0.000000:0.000000,-6.321710,-12.193515	0/0:6:6,0:0.997867,0.002133,0.000000:0.000000,-1.806203,-8.960702	0/0:7:7,0:0.998933,0.001067,0.000000:0.000000,-2.107237,-10.121484	0/0:6:6,0:0.997867,0.002133,0.000000:0.000000,-1.806203,-9.443844	0/0:5:5,0:0.995744,0.004256,0.000000:0.000000,-1.505169,-8.590316	0/0:9:9,0:0.999733,0.000267,0.000000:0.000000,-2.709304,-10.432522	0/0:6:6,0:0.997867,0.002133,0.000000:0.000000,-1.806203,-8.960702	0/0:13:13,0:0.999983,0.000017,0.000000:0.000000,-3.913440,-11.969707	0/0:10:10,0:0.999866,0.000134,0.000000:0.000000,-3.010338,-11.397652	0/0:3:3,0:0.983190,0.016810,0.000000:0.000000,-0.903101,-5.385242	0/0:4:4,0:0.991524,0.008476,0.000000:0.000000,-1.204135,-6.672956	0/0:3:3,0:0.983190,0.016810,0.000000:0.000000,-0.903101,-5.385242	0/0:11:11,0:0.999933,0.000067,0.000000:0.000000,-3.311372,-11.645394	0/0:8:8,0:0.999466,0.000534,0.000000:0.000000,-2.408271,-10.655859	0/0:5:5,0:0.995744,0.004256,0.000000:0.000000,-1.505169,-8.590316	0/0:6:6,0:0.997867,0.002133,0.000000:0.000000,-1.806203,-9.443844	0/0:15:15,0:0.999996,0.000004,0.000000:0.000000,-4.515507,-11.938757	0/0:7:7,0:0.998933,0.001067,0.000000:0.000000,-2.107237,-10.121484	0/0:10:10,0:0.999866,0.000134,0.000000:0.000000,-3.010338,-11.006379	0/0:13:13,0:0.999983,0.000017,0.000000:0.000000,-3.913440,-11.848200	0/0:5:5,0:0.995744,0.004256,0.000000:0.000000,-1.505169,-8.590316	0/0:9:9,0:0.999733,0.000267,0.000000:0.000000,-2.709304,-11.073869	0/0:10:10,0:0.999866,0.000134,0.000000:0.000000,-3.010338,-10.693040	0/0:8:8,0:0.999466,0.000534,0.000000:0.000000,-2.408271,-10.655859	0/0:11:11,0:0.999933,0.000067,0.000000:0.000000,-3.311372,-11.481355	0/0:19:18,1:0.999915,0.000085,0.000000:0.000000,-3.207312,-10.740798	0/0:21:20,1:0.999979,0.000021,0.000000:0.000000,-3.808018,-10.798204	0/0:15:14,1:0.998652,0.001348,0.000000:0.000000,-2.005904,-10.430221	0/1:9:6,3:0.001054,0.998946,0.000000:-3.840476,0.000000,-7.152579	0/0:18:16,2:0.971167,0.028833,0.000000:0.000000,-0.663430,-9.108026	0/1:17:11,6:0.000009,0.999991,0.000000:-5.920868,0.000000,-9.080522	0/1:17:13,4:0.003849,0.996151,0.000000:-3.276895,0.000000,-9.187773	0/0:11:10,1:0.978996,0.021004,0.000000:0.000000,-0.804503,-9.540916	0/0:14:14,0:0.999992,0.000008,0.000000:0.000000,-4.214473,-12.068471	./.:9:7,2:0.070504,0.929496,0.000000:-1.984003,0.000000,-8.153669	0/0:10:9,1:0.958918,0.041082,0.000000:0.000000,-0.504154,-9.152080	0/0:10:9,1:0.958918,0.041082,0.000000:0.000000,-0.504154,-9.152080	./.:12:10,2:0.363993,0.636007,0.000000:-1.106341,0.000000,-8.708203
NC_035107.1	35950805	.	C	T	.	PASS	NS=34;DP=254;AF=0.068031	GT:DP:AD:GP:GL	0/1:8:5,3:0.000530,0.999470,0.000000:-4.110785,0.000000,-6.788182	0/0:8:8,0:0.999430,0.000570,0.000000:0.000000,-2.408271,-10.655859	0/1:10:5,5:0.000003,0.999997,0.000000:-6.394306,0.000000,-5.202857	0/0:8:8,0:0.999430,0.000570,0.000000:0.000000,-2.408271,-10.655859	0/0:12:12,0:0.999964,0.000036,0.000000:0.000000,-3.612406,-11.832009	./.:6:0,6:0.000000,0.299758,0.700242:-9.443844,-1.806203,0.000000	0/0:12:12,0:0.999964,0.000036,0.000000:0.000000,-3.612406,-11.832009	0/1:15:8,7:0.000000,1.000000,0.000000:-7.319960,0.000000,-8.052696	./.:0:0,0:0.868567,0.126805,0.004628:0.000000,0.000000,0.000000	./.:0:0,0:0.868567,0.126805,0.004628:0.000000,0.000000,0.000000	0/0:7:7,0:0.998861,0.001139,0.000000:0.000000,-2.107237,-10.121484	0/0:6:6,0:0.997724,0.002276,0.000000:0.000000,-1.806203,-8.984982	0/0:5:5,0:0.995459,0.004541,0.000000:0.000000,-1.505169,-8.590316	0/0:5:5,0:0.995459,0.004541,0.000000:0.000000,-1.505169,-8.590316	0/0:6:6,0:0.997724,0.002276,0.000000:0.000000,-1.806203,-9.443844	0/0:5:5,0:0.995459,0.004541,0.000000:0.000000,-1.505169,-8.590316	0/0:5:5,0:0.995459,0.004541,0.000000:0.000000,-1.505169,-8.590316	0/0:5:5,0:0.995459,0.004541,0.000000:0.000000,-1.505169,-8.590316	0/0:6:6,0:0.997724,0.002276,0.000000:0.000000,-1.806203,-9.443844	0/0:6:6,0:0.997724,0.002276,0.000000:0.000000,-1.806203,-9.443844	0/0:8:8,0:0.999430,0.000570,0.000000:0.000000,-2.408271,-10.329154	0/0:8:8,0:0.999430,0.000570,0.000000:0.000000,-2.408271,-10.655859	0/0:6:6,0:0.997724,0.002276,0.000000:0.000000,-1.806203,-9.443844	0/0:6:6,0:0.997724,0.002276,0.000000:0.000000,-1.806203,-9.443844	./.:0:0,0:0.868567,0.126805,0.004628:0.000000,0.000000,0.000000	0/0:8:8,0:0.999430,0.000570,0.000000:0.000000,-2.408271,-10.655859	./.:0:0,0:0.868567,0.126805,0.004628:0.000000,0.000000,0.000000	./.:0:0,0:0.868567,0.126805,0.004628:0.000000,0.000000,0.000000	0/0:6:6,0:0.997724,0.002276,0.000000:0.000000,-1.806203,-9.443844	0/0:8:8,0:0.999430,0.000570,0.000000:0.000000,-2.408271,-10.655859	0/0:5:5,0:0.995459,0.004541,0.000000:0.000000,-1.505169,-8.590316	0/0:6:6,0:0.997724,0.002276,0.000000:0.000000,-1.806203,-9.443844	0/0:5:5,0:0.995459,0.004541,0.000000:0.000000,-1.505169,-8.590316	0/0:7:7,0:0.998861,0.001139,0.000000:0.000000,-2.107237,-10.121484	./.:0:0,0:0.868567,0.126805,0.004628:0.000000,0.000000,0.000000	./.:0:0,0:0.868567,0.126805,0.004628:0.000000,0.000000,0.000000	./.:0:0,0:0.868567,0.126805,0.004628:0.000000,0.000000,0.000000	0/0:6:6,0:0.997724,0.002276,0.000000:0.000000,-1.806203,-9.443844	0/0:10:10,0:0.999857,0.000143,0.000000:0.000000,-3.010338,-11.397652	./.:0:0,0:0.868567,0.126805,0.004628:0.000000,0.000000,0.000000	0/0:7:7,0:0.998861,0.001139,0.000000:0.000000,-2.107237,-10.121484	0/0:9:9,0:0.999715,0.000285,0.000000:0.000000,-2.709304,-11.073869	0/0:8:8,0:0.999430,0.000570,0.000000:0.000000,-2.408271,-10.655859	0/0:6:6,0:0.997724,0.002276,0.000000:0.000000,-1.806203,-9.443844	./.:0:0,0:0.868567,0.126805,0.004628:0.000000,0.000000,0.000000
NC_035107.1	36604471	.	G	C	.	PASS	NS=39;DP=335;AF=0.077451	GT:DP:AD:GP:GL	./.:0:0,0:0.851096,0.142905,0.005999:0.000000,0.000000,0.000000	0/0:8:8,0:0.999345,0.000655,0.000000:0.000000,-2.408271,-10.655859	0/0:10:10,0:0.999836,0.000164,0.000000:0.000000,-3.010338,-11.397652	0/0:7:7,0:0.998690,0.001310,0.000000:0.000000,-2.107237,-9.734813	./.:0:0,0:0.851096,0.142905,0.005999:0.000000,0.000000,0.000000	0/0:10:10,0:0.999836,0.000164,0.000000:0.000000,-3.010338,-11.397652	0/0:8:8,0:0.999345,0.000655,0.000000:0.000000,-2.408271,-10.655859	0/0:6:6,0:0.997383,0.002617,0.000000:0.000000,-1.806203,-9.443844	./.:0:0,0:0.851096,0.142905,0.005999:0.000000,0.000000,0.000000	0/0:11:11,0:0.999918,0.000082,0.000000:0.000000,-3.311372,-11.645394	0/1:8:4,4:0.000015,0.999985,0.000000:-5.612182,0.000000,-5.612182	0/0:11:10,1:0.997504,0.002496,0.000000:0.000000,-1.826721,-10.563134	0/0:8:8,0:0.999345,0.000655,0.000000:0.000000,-2.408271,-10.655859	0/0:9:9,0:0.999672,0.000328,0.000000:0.000000,-2.709304,-11.073869	0/0:7:7,0:0.998690,0.001310,0.000000:0.000000,-2.107237,-9.734813	0/0:10:10,0:0.999836,0.000164,0.000000:0.000000,-3.010338,-11.162100	0/0:9:9,0:0.999672,0.000328,0.000000:0.000000,-2.709304,-11.073869	0/0:10:10,0:0.999836,0.000164,0.000000:0.000000,-3.010338,-11.397652	./.:0:0,0:0.851096,0.142905,0.005999:0.000000,0.000000,0.000000	0/0:6:6,0:0.997383,0.002617,0.000000:0.000000,-1.806203,-9.443844	0/0:7:7,0:0.998690,0.001310,0.000000:0.000000,-2.107237,-10.121484	0/0:15:15,0:0.999995,0.000005,0.000000:0.000000,-4.515507,-12.136443	0/0:12:12,0:0.999959,0.000041,0.000000:0.000000,-3.612406,-11.832009	0/0:7:7,0:0.998690,0.001310,0.000000:0.000000,-2.107237,-10.121484	0/0:5:5,0:0.994781,0.005219,0.000000:0.000000,-1.505169,-8.590316	0/0:8:8,0:0.999345,0.000655,0.000000:0.000000,-2.408271,-10.655859	0/0:9:9,0:0.999672,0.000328,0.000000:0.000000,-2.709304,-11.073869	0/0:5:5,0:0.994781,0.005219,0.000000:0.000000,-1.505169,-8.590316	0/0:8:8,0:0.999345,0.000655,0.000000:0.000000,-2.408271,-10.655859	0/0:9:9,0:0.999672,0.000328,0.000000:0.000000,-2.709304,-11.073869	0/0:5:5,0:0.994781,0.005219,0.000000:0.000000,-1.505169,-8.590316	0/0:7:7,0:0.998690,0.001310,0.000000:0.000000,-2.107237,-10.121484	0/0:13:13,0:0.999980,0.000020,0.000000:0.000000,-3.913440,-11.820652	0/1:8:3,5:0.000001,0.999995,0.000004:-6.788182,0.000000,-4.040901	0/0:8:8,0:0.999345,0.000655,0.000000:0.000000,-2.408271,-10.329154	./.:0:0,0:0.851096,0.142905,0.005999:0.000000,0.000000,0.000000	0/1:9:4,5:0.000001,0.999998,0.000000:-6.600218,0.000000,-5.374803	0/0:6:6,0:0.997383,0.002617,0.000000:0.000000,-1.806203,-9.443844	0/0:7:7,0:0.998690,0.001310,0.000000:0.000000,-2.107237,-10.121484	0/1:9:4,5:0.000001,0.999998,0.000000:-6.600218,0.000000,-5.374803	0/1:10:7,3:0.001614,0.998386,0.000000:-3.566337,0.000000,-7.699977	./.:0:0,0:0.851096,0.142905,0.005999:0.000000,0.000000,0.000000	0/0:10:10,0:0.999836,0.000164,0.000000:0.000000,-3.010338,-11.397652	0/0:6:6,0:0.997383,0.002617,0.000000:0.000000,-1.806203,-9.443844	0/1:14:3,11:0.000000,0.999850,0.000150:-9.069031,0.000000,-2.445509
NC_035107.1	37212974	.	C	T	.	PASS	NS=37;DP=450;AF=0.134369	GT:DP:AD:GP:GL	0/0:11:11,0:0.999848,0.000152,0.000000:0.000000,-3.311372,-11.645394	0/0:11:11,0:0.999848,0.000152,0.000000:0.000000,-3.311372,-11.645394	0/0:5:5,0:0.990392,0.009608,0.000000:0.000000,-1.505169,-8.590316	./.:0:0,0:0.749316,0.232629,0.018055:0.000000,0.000000,0.000000	0/0:17:17,0:0.999998,0.000002,0.000000:0.000000,-5.117575,-12.052136	./.:0:0,0:0.749316,0.232629,0.018055:0.000000,0.000000,0.000000	0/0:9:9,0:0.999394,0.000606,0.000000:0.000000,-2.709304,-11.073869	0/0:11:11,0:0.999848,0.000152,0.000000:0.000000,-3.311372,-11.645394	0/0:11:11,0:0.999848,0.000152,0.000000:0.000000,-3.311372,-11.645394	0/0:5:5,0:0.990392,0.009608,0.000000:0.000000,-1.505169,-8.590316	0/0:23:23,0:1.000000,0.000000,0.000000:0.000000,-6.923778,-12.155299	0/0:17:17,0:0.999998,0.000002,0.000000:0.000000,-5.117575,-12.133298	0/0:10:10,0:0.999697,0.000303,0.000000:0.000000,-3.010338,-11.205616	0/0:13:13,0:0.999962,0.000038,0.000000:0.000000,-3.913440,-11.969707	0/0:11:11,0:0.999848,0.000152,0.000000:0.000000,-3.311372,-11.645394	0/0:21:21,0:1.000000,0.000000,0.000000:0.000000,-6.321710,-12.193515	./.:0:0,0:0.749316,0.232629,0.018055:0.000000,0.000000,0.000000	0/0:6:6,0:0.995173,0.004827,0.000000:0.000000,-1.806203,-9.443844	0/1:15:12,3:0.021738,0.978262,0.000000:-2.161230,0.000000,-8.958238	0/0:6:6,0:0.995173,0.004827,0.000000:0.000000,-1.806203,-9.443844	./.:0:0,0:0.749316,0.232629,0.018055:0.000000,0.000000,0.000000	0/0:8:8,0:0.998789,0.001211,0.000000:0.000000,-2.408271,-10.655859	0/0:12:12,0:0.999924,0.000076,0.000000:0.000000,-3.612406,-11.832009	0/0:9:9,0:0.999394,0.000606,0.000000:0.000000,-2.709304,-10.848111	0/0:11:11,0:0.999848,0.000152,0.000000:0.000000,-3.311372,-11.645394	0/0:8:8,0:0.998789,0.001211,0.000000:0.000000,-2.408271,-10.655859	0/0:10:10,0:0.999697,0.000303,0.000000:0.000000,-3.010338,-11.397652	0/0:7:7,0:0.997581,0.002419,0.000000:0.000000,-2.107237,-10.121484	./.:0:0,0:0.749316,0.232629,0.018055:0.000000,0.000000,0.000000	0/0:14:14,0:0.999981,0.000019,0.000000:0.000000,-4.214473,-12.068471	0/1:12:6,6:0.000000,1.000000,0.000000:-7.016098,0.000000,-7.016098	0/1:9:6,3:0.000465,0.999535,0.000000:-3.840476,0.000000,-7.152579	0/1:15:11,4:0.001635,0.998365,0.000000:-3.293748,0.000000,-8.951126	./.:12:10,2:0.201374,0.798626,0.000000:-1.106341,0.000000,-8.708203	./.:13:11,2:0.331604,0.668396,0.000000:-0.812416,0.000000,-8.957776	./.:0:0,0:0.749316,0.232629,0.018055:0.000000,0.000000,0.000000	0/1:19:10,9:0.000000,1.000000,0.000000:-8.027508,0.000000,-8.555600	0/0:7:7,0:0.997581,0.002419,0.000000:0.000000,-2.107237,-10.121484	0/0:11:11,0:0.999848,0.000152,0.000000:0.000000,-3.311372,-11.645394	0/0:6:6,0:0.995173,0.004827,0.000000:0.000000,-1.806203,-9.069652	0/1:13:6,7:0.000000,1.000000,0.000000:-7.681466,0.000000,-6.813994	0/1:7:5,2:0.008719,0.991281,0.000000:-2.563712,0.000000,-6.504560	0/0:7:7,0:0.997581,0.002419,0.000000:0.000000,-2.107237,-10.121484	0/1:15:10,5:0.000019,0.999981,0.000000:-5.220914,0.000000,-8.944683	0/1:23:12,11:0.000000,1.000000,0.000000:-8.445858,0.000000,-8.304802
NC_035107.1	38257713	.	A	G	.	PASS	NS=36;DP=331;AF=0.167390	GT:DP:AD:GP:GL	0/0:6:6,0:0.993757,0.006243,0.000000:0.000000,-1.806203,-9.443844	0/0:11:11,0:0.999804,0.000196,0.000000:0.000000,-3.311372,-11.462828	0/0:15:15,0:0.999988,0.000012,0.000000:0.000000,-4.515507,-12.136443	./.:6:0,6:0.000000,0.134522,0.865478:-9.443844,-1.806203,0.000000	0/1:9:5,4:0.000010,0.999989,0.000000:-5.374803,0.000000,-6.600218	0/0:8:8,0:0.998432,0.001568,0.000000:0.000000,-2.408271,-10.655859	0/1:11:7,4:0.000033,0.999967,0.000000:-4.875549,0.000000,-7.977350	0/0:14:14,0:0.999975,0.000025,0.000000:0.000000,-4.214473,-12.068471	./.:0:0,0:0.693239,0.278742,0.028020:0.000000,0.000000,0.000000	./.:0:0,0:0.693239,0.278742,0.028020:0.000000,0.000000,0.000000	0/1:6:2,4:0.000002,0.999856,0.000142:-6.042860,0.000000,-2.850809	0/0:8:8,0:0.998432,0.001568,0.000000:0.000000,-2.408271,-10.359418	0/0:8:8,0:0.998432,0.001568,0.000000:0.000000,-2.408271,-10.655859	0/1:8:4,4:0.000006,0.999994,0.000000:-5.612182,0.000000,-5.612182	0/0:5:5,0:0.987591,0.012409,0.000000:0.000000,-1.505169,-8.095053	0/0:7:7,0:0.996869,0.003131,0.000000:0.000000,-2.107237,-10.121484	0/0:8:8,0:0.998432,0.001568,0.000000:0.000000,-2.408271,-10.359418	0/1:5:3,2:0.001819,0.998179,0.000001:-3.134982,0.000000,-4.880085	0/1:7:2,5:0.000000,0.999725,0.000274:-6.949327,0.000000,-2.563712	0/0:5:5,0:0.987591,0.012409,0.000000:0.000000,-1.505169,-8.590316	0/0:10:10,0:0.999608,0.000392,0.000000:0.000000,-3.010338,-11.397652	0/1:14:5,9:0.000000,1.000000,0.000000:-8.687361,0.000000,-5.468337	0/0:12:12,0:0.999902,0.000098,0.000000:0.000000,-3.612406,-11.675305	0/1:7:3,4:0.000016,0.999980,0.000004:-5.188341,0.000000,-4.375924	./.:0:0,0:0.693239,0.278742,0.028020:0.000000,0.000000,0.000000	0/1:7:3,4:0.000004,0.999992,0.000004:-5.837026,0.000000,-4.375924	./.:0:0,0:0.693239,0.278742,0.028020:0.000000,0.000000,0.000000	./.:0:0,0:0.693239,0.278742,0.028020:0.000000,0.000000,0.000000	./.:0:0,0:0.693239,0.278742,0.028020:0.000000,0.000000,0.000000	0/1:7:3,4:0.000004,0.999992,0.000004:-5.837026,0.000000,-4.375924	0/0:9:9,0:0.999215,0.000785,0.000000:0.000000,-2.709304,-11.073869	0/0:9:9,0:0.999215,0.000785,0.000000:0.000000,-2.709304,-11.073869	0/0:6:6,0:0.993757,0.006243,0.000000:0.000000,-1.806203,-9.443844	0/0:10:10,0:0.999608,0.000392,0.000000:0.000000,-3.010338,-10.932723	./.:0:0,0:0.693239,0.278742,0.028020:0.000000,0.000000,0.000000	0/0:11:11,0:0.999804,0.000196,0.000000:0.000000,-3.311372,-11.645394	0/0:7:7,0:0.996869,0.003131,0.000000:0.000000,-2.107237,-10.121484	0/0:9:9,0:0.999215,0.000785,0.000000:0.000000,-2.709304,-11.073869	0/0:12:12,0:0.999902,0.000098,0.000000:0.000000,-3.612406,-11.832009	0/0:9:9,0:0.999215,0.000785,0.000000:0.000000,-2.709304,-11.073869	0/0:12:12,0:0.999902,0.000098,0.000000:0.000000,-3.612406,-11.832009	0/0:12:12,0:0.999902,0.000098,0.000000:0.000000,-3.612406,-11.832009	./.:5:4,1:0.200057,0.799943,0.000000:-0.997587,0.000000,-6.216064	0/0:8:8,0:0.998432,0.001568,0.000000:0.000000,-2.408271,-10.655859	0/0:8:8,0:0.998432,0.001568,0.000000:0.000000,-2.408271,-10.655859
NC_035107.1	38690868	.	C	T	.	PASS	NS=34;DP=309;AF=0.418113	GT:DP:AD:GP:GL	./.:0:0,0:0.338592,0.486589,0.174819:0.000000,0.000000,0.000000	0/1:9:4,5:0.000000,0.999998,0.000002:-6.600218,0.000000,-5.374803	0/1:15:10,5:0.000004,0.999996,0.000000:-5.220914,0.000000,-8.944683	0/0:12:12,0:0.999649,0.000351,0.000000:0.000000,-3.612406,-11.832009	./.:6:1,5:0.000000,0.932712,0.067287:-7.065391,0.000000,-0.697239	0/1:9:4,5:0.000000,0.999998,0.000002:-6.600218,0.000000,-5.374803	0/1:14:8,6:0.000000,1.000000,0.000000:-6.601719,0.000000,-8.198804	0/0:9:9,0:0.997201,0.002799,0.000000:0.000000,-2.709304,-11.073869	1/1:6:0,6:0.000000,0.041676,0.958324:-9.443844,-1.806203,0.000000	0/1:7:4,3:0.000029,0.999970,0.000001:-4.375924,0.000000,-5.837026	1/1:16:0,16:0.000000,0.000042,0.999958:-12.180258,-4.816541,0.000000	./.:5:0,5:0.000000,0.080017,0.919983:-8.590316,-1.505169,0.000000	1/1:11:0,11:0.000000,0.001357,0.998643:-11.645394,-3.311372,0.000000	./.:0:0,0:0.338592,0.486589,0.174819:0.000000,0.000000,0.000000	./.:0:0,0:0.338592,0.486589,0.174819:0.000000,0.000000,0.000000	1/1:6:0,6:0.000000,0.041676,0.958324:-9.443844,-1.806203,0.000000	1/1:6:0,6:0.000000,0.041676,0.958324:-9.443844,-1.806203,0.000000	0/1:6:2,4:0.000001,0.999493,0.000506:-6.042860,0.000000,-2.850809	0/1:7:4,3:0.000029,0.999970,0.000001:-4.375924,0.000000,-5.837026	1/1:6:0,6:0.000000,0.041676,0.958324:-9.443844,-1.806203,0.000000	./.:0:0,0:0.338592,0.486589,0.174819:0.000000,0.000000,0.000000	./.:6:1,5:0.000000,0.932712,0.067287:-7.065391,0.000000,-0.697239	1/1:10:0,10:0.000000,0.002711,0.997289:-11.397652,-3.010338,0.000000	./.:0:0,0:0.338592,0.486589,0.174819:0.000000,0.000000,0.000000	./.:0:0,0:0.338592,0.486589,0.174819:0.000000,0.000000,0.000000	0/1:6:3,3:0.000016,0.999975,0.000008:-4.633696,0.000000,-4.633696	1/1:6:0,6:0.000000,0.041676,0.958324:-9.443844,-1.806203,0.000000	./.:0:0,0:0.338592,0.486589,0.174819:0.000000,0.000000,0.000000	1/1:8:0,8:0.000000,0.010755,0.989245:-10.655859,-2.408271,0.000000	0/1:7:4,3:0.000029,0.999970,0.000001:-4.375924,0.000000,-5.837026	0/0:8:8,0:0.994418,0.005582,0.000000:0.000000,-2.408271,-10.655859	0/0:7:7,0:0.988898,0.011102,0.000000:0.000000,-2.107237,-10.121484	0/0:10:10,0:0.998599,0.001401,0.000000:0.000000,-3.010338,-11.397652	0/0:6:6,0:0.978040,0.021960,0.000000:0.000000,-1.806203,-9.443844	0/0:9:9,0:0.997201,0.002799,0.000000:0.000000,-2.709304,-11.073869	0/0:9:9,0:0.997201,0.002799,0.000000:0.000000,-2.709304,-11.073869	0/0:6:6,0:0.978040,0.021960,0.000000:0.000000,-1.806203,-9.443844	0/0:7:7,0:0.988898,0.011102,0.000000:0.000000,-2.107237,-10.121484	0/0:12:12,0:0.999649,0.000351,0.000000:0.000000,-3.612406,-11.832009	0/0:9:9,0:0.997201,0.002799,0.000000:0.000000,-2.709304,-11.073869	0/0:7:7,0:0.988898,0.011102,0.000000:0.000000,-2.107237,-10.121484	0/0:10:10,0:0.998599,0.001401,0.000000:0.000000,-3.010338,-11.397652	0/0:8:8,0:0.994418,0.005582,0.000000:0.000000,-2.408271,-10.655859	./.:0:0,0:0.338592,0.486589,0.174819:0.000000,0.000000,0.000000	0/0:8:8,0:0.994418,0.005582,0.000000:0.000000,-2.408271,-10.655859
NC_035107.1	38825873	.	G	T	.	PASS	NS=35;DP=263;AF=0.056608	GT:DP:AD:GP:GL	./.:6:5,1:0.939709,0.060291,0.000000:0.000000,-0.271958,-7.337349	0/0:5:5,0:0.996264,0.003736,0.000000:0.000000,-1.505169,-8.590316	0/0:15:15,0:0.999996,0.000004,0.000000:0.000000,-4.515507,-12.044244	0/0:8:8,0:0.999531,0.000469,0.000000:0.000000,-2.408271,-10.655859	0/0:7:7,0:0.999063,0.000937,0.000000:0.000000,-2.107237,-10.121484	0/0:6:6,0:0.998128,0.001872,0.000000:0.000000,-1.806203,-9.443844	0/0:7:7,0:0.999063,0.000937,0.000000:0.000000,-2.107237,-10.121484	0/0:9:9,0:0.999766,0.000234,0.000000:0.000000,-2.709304,-11.073869	0/0:6:6,0:0.998128,0.001872,0.000000:0.000000,-1.806203,-9.443844	0/0:6:6,0:0.998128,0.001872,0.000000:0.000000,-1.806203,-9.069652	0/1:15:10,5:0.000050,0.999950,0.000000:-5.220914,0.000000,-8.944683	./.:0:0,0:0.889988,0.106808,0.003204:0.000000,0.000000,0.000000	0/0:6:6,0:0.998128,0.001872,0.000000:0.000000,-1.806203,-9.069652	0/1:7:2,5:0.000001,0.999917,0.000082:-6.949327,0.000000,-2.563712	0/0:9:9,0:0.999766,0.000234,0.000000:0.000000,-2.709304,-11.073869	./.:0:0,0:0.889988,0.106808,0.003204:0.000000,0.000000,0.000000	./.:0:0,0:0.889988,0.106808,0.003204:0.000000,0.000000,0.000000	./.:0:0,0:0.889988,0.106808,0.003204:0.000000,0.000000,0.000000	0/0:9:9,0:0.999766,0.000234,0.000000:0.000000,-2.709304,-11.073869	./.:0:0,0:0.889988,0.106808,0.003204:0.000000,0.000000,0.000000	0/1:7:5,2:0.022248,0.977752,0.000000:-2.563712,0.000000,-6.949327	0/0:5:5,0:0.996264,0.003736,0.000000:0.000000,-1.505169,-8.590316	0/0:6:6,0:0.998128,0.001872,0.000000:0.000000,-1.806203,-9.443844	./.:0:0,0:0.889988,0.106808,0.003204:0.000000,0.000000,0.000000	./.:0:0,0:0.889988,0.106808,0.003204:0.000000,0.000000,0.000000	0/0:6:6,0:0.998128,0.001872,0.000000:0.000000,-1.806203,-9.069652	0/1:5:3,2:0.006070,0.993930,0.000000:-3.134982,0.000000,-4.880085	0/0:8:8,0:0.999531,0.000469,0.000000:0.000000,-2.408271,-10.389484	0/0:6:6,0:0.998128,0.001872,0.000000:0.000000,-1.806203,-9.069652	./.:0:0,0:0.889988,0.106808,0.003204:0.000000,0.000000,0.000000	0/0:7:7,0:0.999063,0.000937,0.000000:0.000000,-2.107237,-10.121484	0/0:5:5,0:0.996264,0.003736,0.000000:0.000000,-1.505169,-8.590316	0/0:9:9,0:0.999766,0.000234,0.000000:0.000000,-2.709304,-11.073869	0/0:8:8,0:0.999531,0.000469,0.000000:0.000000,-2.408271,-10.655859	0/0:11:11,0:0.999941,0.000059,0.000000:0.000000,-3.311372,-11.645394	0/0:6:6,0:0.998128,0.001872,0.000000:0.000000,-1.806203,-9.443844	0/0:7:7,0:0.999063,0.000937,0.000000:0.000000,-2.107237,-10.121484	0/0:7:7,0:0.999063,0.000937,0.000000:0.000000,-2.107237,-10.121484	0/0:5:5,0:0.996264,0.003736,0.000000:0.000000,-1.505169,-8.590316	0/0:9:9,0:0.999766,0.000234,0.000000:0.000000,-2.709304,-11.073869	0/0:6:6,0:0.998128,0.001872,0.000000:0.000000,-1.806203,-9.443844	./.:0:0,0:0.889988,0.106808,0.003204:0.000000,0.000000,0.000000	0/0:6:6,0:0.998128,0.001872,0.000000:0.000000,-1.806203,-9.443844	0/0:6:6,0:0.998128,0.001872,0.000000:0.000000,-1.806203,-9.069652	0/0:7:7,0:0.999063,0.000937,0.000000:0.000000,-2.107237,-10.121484
NC_035107.1	39955795	.	G	A	.	PASS	NS=38;DP=399;AF=0.357260	GT:DP:AD:GP:GL	0/0:11:11,0:0.999458,0.000542,0.000000:0.000000,-3.311372,-11.462828	0/0:12:12,0:0.999729,0.000271,0.000000:0.000000,-3.612406,-11.492757	0/1:10:6,4:0.000023,0.999977,0.000000:-4.599890,0.000000,-7.377553	0/0:10:10,0:0.998916,0.001084,0.000000:0.000000,-3.010338,-11.397652	0/1:13:4,9:0.000000,0.999988,0.000012:-8.754930,0.000000,-4.355089	0/1:11:6,5:0.000001,0.999999,0.000000:-6.175486,0.000000,-7.205299	0/0:13:13,0:0.999864,0.000136,0.000000:0.000000,-3.913440,-11.848200	0/0:10:10,0:0.998916,0.001084,0.000000:0.000000,-3.010338,-11.397652	0/0:6:6,0:0.982927,0.017073,0.000000:0.000000,-1.806203,-9.443844	0/0:14:14,0:0.999932,0.000068,0.000000:0.000000,-4.214473,-12.068471	0/1:10:4,6:0.000000,0.999998,0.000002:-7.377553,0.000000,-5.128513	0/0:11:11,0:0.999458,0.000542,0.000000:0.000000,-3.311372,-11.645394	0/0:14:14,0:0.999932,0.000068,0.000000:0.000000,-4.214473,-12.068471	./.:0:0,0:0.413115,0.459251,0.127635:0.000000,0.000000,0.000000	0/0:11:11,0:0.999458,0.000542,0.000000:0.000000,-3.311372,-11.645394	0/0:7:7,0:0.991390,0.008610,0.000000:0.000000,-2.107237,-10.121484	0/0:5:5,0:0.966428,0.033572,0.000000:0.000000,-1.505169,-8.590316	./.:0:0,0:0.413115,0.459251,0.127635:0.000000,0.000000,0.000000	0/0:9:9,0:0.997834,0.002166,0.000000:0.000000,-2.709304,-11.073869	0/0:7:7,0:0.991390,0.008610,0.000000:0.000000,-2.107237,-10.121484	0/0:11:11,0:0.999458,0.000542,0.000000:0.000000,-3.311372,-11.645394	0/0:10:10,0:0.998916,0.001084,0.000000:0.000000,-3.010338,-11.397652	0/0:10:10,0:0.998916,0.001084,0.000000:0.000000,-3.010338,-11.183932	0/0:7:7,0:0.991390,0.008610,0.000000:0.000000,-2.107237,-9.806193	0/0:9:9,0:0.997834,0.002166,0.000000:0.000000,-2.709304,-11.073869	0/0:15:15,0:0.999966,0.000034,0.000000:0.000000,-4.515507,-12.136443	0/0:9:9,0:0.997834,0.002166,0.000000:0.000000,-2.709304,-10.822623	0/0:10:10,0:0.998916,0.001084,0.000000:0.000000,-3.010338,-10.932723	0/0:6:6,0:0.982927,0.017073,0.000000:0.000000,-1.806203,-9.443844	0/0:8:8,0:0.995677,0.004323,0.000000:0.000000,-2.408271,-10.655859	./.:6:0,6:0.000000,0.053226,0.946774:-9.443844,-1.806203,0.000000	./.:5:0,5:0.000000,0.101073,0.898927:-8.145222,-1.505169,0.000000	1/1:8:0,8:0.000000,0.013860,0.986140:-10.389484,-2.408271,0.000000	1/1:10:0,10:0.000000,0.003501,0.996499:-11.397652,-3.010338,0.000000	1/1:8:0,8:0.000000,0.013860,0.986140:-10.655859,-2.408271,0.000000	./.:6:0,6:0.000000,0.053226,0.946774:-9.069652,-1.806203,0.000000	0/1:5:2,3:0.000012,0.999785,0.000204:-4.880085,0.000000,-3.134982	./.:6:0,6:0.000000,0.053226,0.946774:-9.443844,-1.806203,0.000000	./.:6:0,6:0.000000,0.053226,0.946774:-9.443844,-1.806203,0.000000	0/1:12:6,6:0.000000,1.000000,0.000000:-6.642503,0.000000,-6.600489	1/1:7:0,7:0.000000,0.027340,0.972660:-10.121484,-2.107237,0.000000	1/1:14:0,14:0.000000,0.000220,0.999780:-11.951060,-4.214473,0.000000	0/1:8:3,5:0.000000,0.999978,0.000022:-6.788182,0.000000,-4.110785	1/1:11:0,11:0.000000,0.001754,0.998246:-11.645394,-3.311372,0.000000	1/1:8:0,8:0.000000,0.013860,0.986140:-10.655859,-2.408271,0.000000
NC_035107.1	40105182	.	T	G	.	PASS	NS=39;DP=317;AF=0.181098	GT:DP:AD:GP:GL	1/1:11:0,11:0.000000,0.004396,0.995604:-11.645394,-3.311372,0.000000	1/1:9:0,9:0.000000,0.017356,0.982644:-11.073869,-2.709304,0.000000	0/0:12:12,0:0.999892,0.000108,0.000000:0.000000,-3.612406,-11.832009	./.:0:0,0:0.670601,0.296603,0.032796:0.000000,0.000000,0.000000	0/0:5:5,0:0.986367,0.013633,0.000000:0.000000,-1.505169,-8.590316	0/0:6:6,0:0.993137,0.006863,0.000000:0.000000,-1.806203,-9.443844	0/1:11:5,6:0.000000,1.000000,0.000000:-7.205299,0.000000,-6.175486	0/1:12:6,6:0.000000,1.000000,0.000000:-7.016098,0.000000,-7.016098	1/1:10:0,10:0.000000,0.008754,0.991246:-11.397652,-3.010338,0.000000	1/1:9:0,9:0.000000,0.017356,0.982644:-11.073869,-2.709304,0.000000	0/0:10:10,0:0.999568,0.000432,0.000000:0.000000,-3.010338,-11.397652	./.:7:0,7:0.000000,0.065988,0.934012:-10.121484,-2.107237,0.000000	./.:5:0,5:0.000000,0.220337,0.779663:-8.590316,-1.505169,0.000000	0/0:5:5,0:0.986367,0.013633,0.000000:0.000000,-1.505169,-8.590316	0/1:6:3,3:0.000053,0.999945,0.000003:-4.633696,0.000000,-4.633696	0/0:16:16,0:0.999993,0.000007,0.000000:0.000000,-4.816541,-12.180258	0/0:7:7,0:0.996557,0.003443,0.000000:0.000000,-2.107237,-10.121484	0/0:6:6,0:0.993137,0.006863,0.000000:0.000000,-1.806203,-9.443844	0/0:8:8,0:0.998275,0.001725,0.000000:0.000000,-2.408271,-10.655859	0/0:5:5,0:0.986367,0.013633,0.000000:0.000000,-1.505169,-8.590316	0/0:5:5,0:0.986367,0.013633,0.000000:0.000000,-1.505169,-8.590316	0/0:10:10,0:0.999568,0.000432,0.000000:0.000000,-3.010338,-11.397652	./.:0:0,0:0.670601,0.296603,0.032796:0.000000,0.000000,0.000000	0/0:7:7,0:0.996557,0.003443,0.000000:0.000000,-2.107237,-10.121484	./.:0:0,0:0.670601,0.296603,0.032796:0.000000,0.000000,0.000000	0/0:6:6,0:0.993137,0.006863,0.000000:0.000000,-1.806203,-9.443844	0/0:5:5,0:0.986367,0.013633,0.000000:0.000000,-1.505169,-8.590316	0/0:7:7,0:0.996557,0.003443,0.000000:0.000000,-2.107237,-10.121484	0/0:5:5,0:0.986367,0.013633,0.000000:0.000000,-1.505169,-8.590316	0/0:11:11,0:0.999784,0.000216,0.000000:0.000000,-3.311372,-11.645394	0/0:7:7,0:0.996557,0.003443,0.000000:0.000000,-2.107237,-10.121484	0/0:7:7,0:0.996557,0.003443,0.000000:0.000000,-2.107237,-10.121484	0/0:6:6,0:0.993137,0.006863,0.000000:0.000000,-1.806203,-9.443844	0/0:8:8,0:0.998275,0.001725,0.000000:0.000000,-2.408271,-10.655859	0/0:8:8,0:0.998275,0.001725,0.000000:0.000000,-2.408271,-10.655859	0/0:6:6,0:0.993137,0.006863,0.000000:0.000000,-1.806203,-9.443844	0/0:7:7,0:0.996557,0.003443,0.000000:0.000000,-2.107237,-10.121484	0/0:5:5,0:0.986367,0.013633,0.000000:0.000000,-1.505169,-8.590316	0/0:7:7,0:0.996557,0.003443,0.000000:0.000000,-2.107237,-10.121484	0/0:7:7,0:0.996557,0.003443,0.000000:0.000000,-2.107237,-10.121484	0/0:15:15,0:0.999987,0.000013,0.000000:0.000000,-4.515507,-12.136443	0/0:6:6,0:0.993137,0.006863,0.000000:0.000000,-1.806203,-9.443844	./.:0:0,0:0.670601,0.296603,0.032796:0.000000,0.000000,0.000000	0/0:6:6,0:0.993137,0.006863,0.000000:0.000000,-1.806203,-9.443844	0/0:6:6,0:0.993137,0.006863,0.000000:0.000000,-1.806203,-9.443844
NC_035107.1	40288858	.	A	T	.	PASS	NS=34;DP=351;AF=0.268153	GT:DP:AD:GP:GL	0/0:9:9,0:0.998571,0.001429,0.000000:0.000000,-2.709304,-11.073869	0/1:10:8,2:0.026968,0.973032,0.000000:-1.692283,0.000000,-8.517961	0/0:12:12,0:0.999821,0.000179,0.000000:0.000000,-3.612406,-11.832009	./.:0:0,0:0.535600,0.392494,0.071906:0.000000,0.000000,0.000000	0/0:10:10,0:0.999285,0.000715,0.000000:0.000000,-3.010338,-11.397652	0/0:8:8,0:0.997146,0.002854,0.000000:0.000000,-2.408271,-10.655859	0/0:5:5,0:0.977613,0.022387,0.000000:0.000000,-1.505169,-8.590316	./.:0:0,0:0.535600,0.392494,0.071906:0.000000,0.000000,0.000000	0/0:9:9,0:0.998571,0.001429,0.000000:0.000000,-2.709304,-11.073869	0/0:16:15,1:0.996393,0.003607,0.000000:0.000000,-2.306256,-10.543502	./.:7:6,1:0.353655,0.646345,0.000000:-0.396892,0.000000,-7.698574	0/0:11:11,0:0.999642,0.000358,0.000000:0.000000,-3.311372,-11.645394	0/0:6:6,0:0.988680,0.011320,0.000000:0.000000,-1.806203,-9.443844	./.:0:0,0:0.535600,0.392494,0.071906:0.000000,0.000000,0.000000	0/1:10:8,2:0.026968,0.973032,0.000000:-1.692283,0.000000,-8.517961	0/0:11:11,0:0.999642,0.000358,0.000000:0.000000,-3.311372,-11.645394	./.:0:0,0:0.535600,0.392494,0.071906:0.000000,0.000000,0.000000	0/0:7:7,0:0.994308,0.005692,0.000000:0.000000,-2.107237,-10.121484	0/0:9:9,0:0.998571,0.001429,0.000000:0.000000,-2.709304,-11.073869	0/1:6:3,3:0.000032,0.999964,0.000004:-4.633696,0.000000,-4.633696	./.:0:0,0:0.535600,0.392494,0.071906:0.000000,0.000000,0.000000	./.:7:6,1:0.353655,0.646345,0.000000:-0.396892,0.000000,-7.698574	0/0:9:9,0:0.998571,0.001429,0.000000:0.000000,-2.709304,-11.073869	0/0:5:5,0:0.977613,0.022387,0.000000:0.000000,-1.505169,-8.590316	0/0:9:9,0:0.998571,0.001429,0.000000:0.000000,-2.709304,-11.073869	0/0:7:7,0:0.994308,0.005692,0.000000:0.000000,-2.107237,-10.121484	./.:0:0,0:0.535600,0.392494,0.071906:0.000000,0.000000,0.000000	./.:0:0,0:0.535600,0.392494,0.071906:0.000000,0.000000,0.000000	./.:0:0,0:0.535600,0.392494,0.071906:0.000000,0.000000,0.000000	0/1:7:5,2:0.003713,0.996287,0.000000:-2.563712,0.000000,-6.949327	0/1:14:9,5:0.000005,0.999995,0.000000:-5.468337,0.000000,-8.687361	0/1:19:15,4:0.002559,0.997441,0.000000:-2.725749,0.000000,-9.064099	0/1:8:3,5:0.000000,0.999986,0.000014:-6.788182,0.000000,-4.110785	0/1:5:3,2:0.000999,0.998999,0.000002:-3.134982,0.000000,-4.880085	0/1:6:3,3:0.000032,0.999964,0.000004:-4.633696,0.000000,-4.633696	0/1:12:9,3:0.001332,0.998668,0.000000:-3.009802,0.000000,-8.784511	0/1:8:6,2:0.007199,0.992801,0.000000:-2.274596,0.000000,-7.640971	0/1:8:6,2:0.007199,0.992801,0.000000:-2.274596,0.000000,-7.640971	0/1:12:7,5:0.000002,0.999998,0.000000:-5.946911,0.000000,-7.839853	./.:15:13,2:0.449440,0.550560,0.000000:-0.223141,0.000000,-8.881350	0/1:6:4,2:0.001920,0.998080,0.000000:-2.850809,0.000000,-6.042860	0/1:18:12,6:0.000003,0.999997,0.000000:-5.682955,0.000000,-9.208106	0/1:13:5,8:0.000000,1.000000,0.000000:-8.325885,0.000000,-5.710699	0/1:7:5,2:0.003713,0.996287,0.000000:-2.563712,0.000000,-6.949327	0/1:10:5,5:0.000001,0.999999,0.000000:-6.394306,0.000000,-5.950038
NC_035107.1	41680969	.	C	T	.	PASS	NS=38;DP=1064;AF=0.069463	GT:DP:AD:GP:GL	0/0:22:22,0:1.000000,0.000000,0.000000:0.000000,-6.622744,-12.130733	./.:25:21,4:0.669538,0.330462,0.000000:-0.519293,0.000000,-8.056851	./.:30:25,5:0.292241,0.707759,0.000000:-1.210092,0.000000,-7.457553	0/0:33:32,1:1.000000,0.000000,0.000000:0.000000,-7.412286,-10.814212	0/0:25:23,2:0.999728,0.000272,0.000000:0.000000,-2.739851,-9.445690	0/0:36:36,0:1.000000,0.000000,0.000000:0.000000,-10.837218,-11.931432	0/0:46:40,6:0.997576,0.002424,0.000000:0.000000,-1.788392,-6.123356	./.:24:21,3:0.948013,0.051987,0.000000:0.000000,-0.434969,-8.151746	0/0:20:20,0:1.000000,0.000000,0.000000:0.000000,-6.020676,-12.096542	0/0:24:23,1:0.999997,0.000003,0.000000:0.000000,-4.709080,-10.788096	0/1:49:38,11:0.009334,0.990666,0.000000:-2.851804,0.000000,-6.609502	0/0:19:19,0:1.000000,0.000000,0.000000:0.000000,-5.719643,-12.215731	0/0:23:23,0:1.000000,0.000000,0.000000:0.000000,-6.923778,-12.113394	0/0:13:13,0:0.999982,0.000018,0.000000:0.000000,-3.913440,-11.969707	0/0:24:22,2:0.999462,0.000538,0.000000:0.000000,-2.442738,-9.415429	0/0:15:15,0:0.999995,0.000005,0.000000:0.000000,-4.515507,-11.938757	./.:9:8,1:0.914596,0.085404,0.000000:0.000000,-0.203805,-8.664644	0/0:9:9,0:0.999709,0.000291,0.000000:0.000000,-2.709304,-11.073869	0/0:17:17,0:0.999999,0.000001,0.000000:0.000000,-5.117575,-12.052136	./.:14:12,2:0.670202,0.329798,0.000000:-0.517991,0.000000,-8.806560	0/0:13:13,0:0.999982,0.000018,0.000000:0.000000,-3.913440,-11.969707	0/0:23:23,0:1.000000,0.000000,0.000000:0.000000,-6.923778,-12.155299	0/0:16:16,0:0.999998,0.000002,0.000000:0.000000,-4.816541,-12.180258	0/1:7:5,2:0.017962,0.982038,0.000000:-2.563712,0.000000,-6.949327	0/0:14:14,0:0.999991,0.000009,0.000000:0.000000,-4.214473,-11.962978	./.:12:10,2:0.343975,0.656025,0.000000:-1.106341,0.000000,-8.900200	0/0:6:6,0:0.997673,0.002327,0.000000:0.000000,-1.806203,-9.443844	./.:16:14,2:0.887732,0.112268,0.000000:0.000000,-0.072076,-8.842201	0/1:15:10,5:0.000040,0.999960,0.000000:-5.220914,0.000000,-8.505500	0/0:21:21,0:1.000000,0.000000,0.000000:0.000000,-6.321710,-12.145007	0/0:40:40,0:1.000000,0.000000,0.000000:0.000000,-12.041353,-11.908540	0/0:25:25,0:1.000000,0.000000,0.000000:0.000000,-7.525845,-12.111629	0/0:34:34,0:1.000000,0.000000,0.000000:0.000000,-10.235150,-11.969940	0/0:23:23,0:1.000000,0.000000,0.000000:0.000000,-6.923778,-12.155299	0/0:30:30,0:1.000000,0.000000,0.000000:0.000000,-9.031014,-12.015006	0/0:40:40,0:1.000000,0.000000,0.000000:0.000000,-12.041353,-11.936565	0/0:14:14,0:0.999991,0.000009,0.000000:0.000000,-4.214473,-12.068471	0/0:30:30,0:1.000000,0.000000,0.000000:0.000000,-9.031014,-11.951694	0/0:21:21,0:1.000000,0.000000,0.000000:0.000000,-6.321710,-12.193515	0/0:32:32,0:1.000000,0.000000,0.000000:0.000000,-9.633083,-11.988309	0/0:33:33,0:1.000000,0.000000,0.000000:0.000000,-9.934116,-11.918501	0/0:21:21,0:1.000000,0.000000,0.000000:0.000000,-6.321710,-12.145007	0/1:14:10,4:0.000545,0.999455,0.000000:-4.089384,0.000000,-8.978023	0/0:39:39,0:1.000000,0.000000,0.000000:0.000000,-11.740319,-11.960437	0/0:48:48,0:1.000000,0.000000,0.000000:0.000000,-14.449623,-11.975294
NC_035107.1	42303992	.	C	T	.	PASS	NS=35;DP=282;AF=0.201107	GT:DP:AD:GP:GL	0/0:9:9,0:0.999018,0.000982,0.000000:0.000000,-2.709304,-11.073869	0/0:7:7,0:0.996082,0.003918,0.000000:0.000000,-2.107237,-10.121484	0/1:11:5,6:0.000000,1.000000,0.000000:-7.205299,0.000000,-6.175486	0/1:12:6,6:0.000000,1.000000,0.000000:-7.016098,0.000000,-7.016098	./.:0:0,0:0.638230,0.321326,0.040444:0.000000,0.000000,0.000000	0/1:6:2,4:0.000002,0.999821,0.000177:-6.042860,0.000000,-2.850809	1/1:9:0,9:0.000000,0.015279,0.984721:-11.073869,-2.709304,0.000000	0/0:7:7,0:0.996082,0.003918,0.000000:0.000000,-2.107237,-10.121484	0/1:7:4,3:0.000084,0.999916,0.000000:-4.375924,0.000000,-5.837026	0/0:10:10,0:0.999509,0.000491,0.000000:0.000000,-3.010338,-11.397652	0/0:9:9,0:0.999018,0.000982,0.000000:0.000000,-2.709304,-11.073869	0/1:8:6,2:0.010444,0.989556,0.000000:-2.274596,0.000000,-7.640971	0/1:12:5,7:0.000000,1.000000,0.000000:-7.839853,0.000000,-5.946911	0/1:6:2,4:0.000002,0.999821,0.000177:-6.042860,0.000000,-2.850809	0/0:6:6,0:0.992195,0.007805,0.000000:0.000000,-1.806203,-9.443844	0/0:6:6,0:0.992195,0.007805,0.000000:0.000000,-1.806203,-9.443844	0/0:6:6,0:0.992195,0.007805,0.000000:0.000000,-1.806203,-9.443844	./.:0:0,0:0.638230,0.321326,0.040444:0.000000,0.000000,0.000000	./.:0:0,0:0.638230,0.321326,0.040444:0.000000,0.000000,0.000000	0/0:5:5,0:0.984511,0.015489,0.000000:0.000000,-1.505169,-8.590316	./.:0:0,0:0.638230,0.321326,0.040444:0.000000,0.000000,0.000000	0/1:8:3,5:0.000000,0.999990,0.000010:-6.788182,0.000000,-4.110785	./.:0:0,0:0.638230,0.321326,0.040444:0.000000,0.000000,0.000000	./.:0:0,0:0.638230,0.321326,0.040444:0.000000,0.000000,0.000000	0/0:9:9,0:0.999018,0.000982,0.000000:0.000000,-2.709304,-11.073869	0/1:5:1,4:0.000001,0.987500,0.012499:-6.216064,0.000000,-0.997587	./.:0:0,0:0.638230,0.321326,0.040444:0.000000,0.000000,0.000000	0/0:7:7,0:0.996082,0.003918,0.000000:0.000000,-2.107237,-10.121484	./.:0:0,0:0.638230,0.321326,0.040444:0.000000,0.000000,0.000000	0/1:8:4,4:0.000005,0.999995,0.000000:-5.612182,0.000000,-5.612182	0/0:9:9,0:0.999018,0.000982,0.000000:0.000000,-2.709304,-10.848111	0/0:15:15,0:0.999985,0.000015,0.000000:0.000000,-4.515507,-12.136443	0/0:6:6,0:0.992195,0.007805,0.000000:0.000000,-1.806203,-9.443844	0/0:6:6,0:0.992195,0.007805,0.000000:0.000000,-1.806203,-9.443844	0/0:9:9,0:0.999018,0.000982,0.000000:0.000000,-2.709304,-11.073869	./.:0:0,0:0.638230,0.321326,0.040444:0.000000,0.000000,0.000000	./.:0:0,0:0.638230,0.321326,0.040444:0.000000,0.000000,0.000000	0/0:9:9,0:0.999018,0.000982,0.000000:0.000000,-2.709304,-11.073869	0/0:7:7,0:0.996082,0.003918,0.000000:0.000000,-2.107237,-10.121484	0/1:10:6,4:0.000015,0.999985,0.000000:-5.128513,0.000000,-7.377553	0/0:6:6,0:0.992195,0.007805,0.000000:0.000000,-1.806203,-9.443844	0/0:7:7,0:0.996082,0.003918,0.000000:0.000000,-2.107237,-10.121484	0/1:6:3,3:0.000046,0.999941,0.000013:-4.633696,0.000000,-4.002547	0/0:11:11,0:0.999754,0.000246,0.000000:0.000000,-3.311372,-11.645394	0/0:8:8,0:0.998037,0.001963,0.000000:0.000000,-2.408271,-10.655859
NC_035107.1	42693510	.	T	C	.	PASS	NS=35;DP=285;AF=0.407670	GT:DP:AD:GP:GL	0/0:8:8,0:0.994652,0.005348,0.000000:0.000000,-2.408271,-10.655859	0/0:9:9,0:0.997319,0.002681,0.000000:0.000000,-2.709304,-11.073869	1/1:7:0,7:0.000000,0.022197,0.977803:-10.121484,-2.107237,0.000000	0/0:7:7,0:0.989361,0.010639,0.000000:0.000000,-2.107237,-10.121484	./.:0:0,0:0.350855,0.482950,0.166195:0.000000,0.000000,0.000000	0/1:5:3,2:0.000532,0.999463,0.000005:-3.134982,0.000000,-4.880085	0/1:5:2,3:0.000010,0.999738,0.000252:-4.880085,0.000000,-3.134982	0/0:7:7,0:0.989361,0.010639,0.000000:0.000000,-2.107237,-10.121484	0/1:9:2,7:0.000000,0.996442,0.003558:-8.084013,0.000000,-1.984003	./.:0:0,0:0.350855,0.482950,0.166195:0.000000,0.000000,0.000000	./.:5:0,5:0.000000,0.083247,0.916753:-8.590316,-1.505169,0.000000	0/1:9:4,5:0.000000,0.999998,0.000001:-6.600218,0.000000,-5.374803	0/1:7:5,2:0.001980,0.998020,0.000000:-2.563712,0.000000,-6.949327	./.:6:1,5:0.000000,0.935366,0.064634:-7.065391,0.000000,-0.697239	0/1:8:4,4:0.000002,0.999997,0.000001:-5.612182,0.000000,-5.612182	1/1:10:0,10:0.000000,0.002830,0.997170:-11.397652,-3.010338,0.000000	1/1:9:0,9:0.000000,0.005643,0.994357:-11.073869,-2.709304,0.000000	0/1:10:7,3:0.000197,0.999803,0.000000:-3.566337,0.000000,-8.086326	0/1:5:2,3:0.000010,0.999738,0.000252:-4.880085,0.000000,-3.134982	0/1:5:1,4:0.000000,0.966553,0.033447:-6.216064,0.000000,-0.997587	./.:0:0,0:0.350855,0.482950,0.166195:0.000000,0.000000,0.000000	0/0:12:12,0:0.999664,0.000336,0.000000:0.000000,-3.612406,-11.832009	1/1:6:0,6:0.000000,0.043431,0.956569:-9.443844,-1.806203,0.000000	./.:0:0,0:0.350855,0.482950,0.166195:0.000000,0.000000,0.000000	1/1:12:0,12:0.000000,0.000709,0.999291:-11.832009,-3.612406,0.000000	0/1:5:3,2:0.000532,0.999463,0.000005:-3.134982,0.000000,-4.880085	1/1:7:0,7:0.000000,0.022197,0.977803:-9.770618,-2.107237,0.000000	1/1:7:0,7:0.000000,0.022197,0.977803:-10.121484,-2.107237,0.000000	1/1:9:0,9:0.000000,0.005643,0.994357:-11.073869,-2.709304,0.000000	./.:5:0,5:0.000000,0.083247,0.916753:-8.590316,-1.505169,0.000000	0/0:8:8,0:0.994652,0.005348,0.000000:0.000000,-2.408271,-10.655859	0/0:8:8,0:0.994652,0.005348,0.000000:0.000000,-2.408271,-10.655859	0/0:7:7,0:0.989361,0.010639,0.000000:0.000000,-2.107237,-10.121484	0/0:6:6,0:0.978946,0.021054,0.000000:0.000000,-1.806203,-9.443844	0/0:5:5,0:0.958760,0.041240,0.000000:0.000000,-1.505169,-8.590316	0/0:7:7,0:0.989361,0.010639,0.000000:0.000000,-2.107237,-10.121484	./.:0:0,0:0.350855,0.482950,0.166195:0.000000,0.000000,0.000000	./.:0:0,0:0.350855,0.482950,0.166195:0.000000,0.000000,0.000000	0/0:10:10,0:0.998658,0.001342,0.000000:0.000000,-3.010338,-11.397652	./.:0:0,0:0.350855,0.482950,0.166195:0.000000,0.000000,0.000000	0/0:6:6,0:0.978946,0.021054,0.000000:0.000000,-1.806203,-9.443844	0/0:6:6,0:0.978946,0.021054,0.000000:0.000000,-1.806203,-9.443844	0/0:8:8,0:0.994652,0.005348,0.000000:0.000000,-2.408271,-10.655859	0/0:10:10,0:0.998658,0.001342,0.000000:0.000000,-3.010338,-11.397652	0/0:10:10,0:0.998658,0.001342,0.000000:0.000000,-3.010338,-11.397652
NC_035107.1	43054769	.	G	T	.	PASS	NS=34;DP=265;AF=0.052056	GT:DP:AD:GP:GL	0/0:11:11,0:0.999946,0.000054,0.000000:0.000000,-3.311372,-11.645394	0/0:6:6,0:0.998287,0.001713,0.000000:0.000000,-1.806203,-9.443844	0/0:6:6,0:0.998287,0.001713,0.000000:0.000000,-1.806203,-9.443844	./.:0:0,0:0.898597,0.098693,0.002710:0.000000,0.000000,0.000000	0/0:7:7,0:0.999143,0.000857,0.000000:0.000000,-2.107237,-10.121484	./.:7:0,7:0.000000,0.221495,0.778505:-9.354353,-2.107237,0.000000	0/0:12:12,0:0.999973,0.000027,0.000000:0.000000,-3.612406,-11.675305	0/0:5:5,0:0.996580,0.003420,0.000000:0.000000,-1.505169,-8.095053	0/0:6:6,0:0.998287,0.001713,0.000000:0.000000,-1.806203,-9.443844	0/0:8:8,0:0.999571,0.000429,0.000000:0.000000,-2.408271,-10.655859	0/0:10:10,0:0.999893,0.000107,0.000000:0.000000,-3.010338,-11.183932	0/0:8:8,0:0.999571,0.000429,0.000000:0.000000,-2.408271,-10.359418	0/0:5:5,0:0.996580,0.003420,0.000000:0.000000,-1.505169,-8.590316	0/0:15:15,0:0.999997,0.000003,0.000000:0.000000,-4.515507,-12.136443	./.:0:0,0:0.898597,0.098693,0.002710:0.000000,0.000000,0.000000	0/0:5:5,0:0.996580,0.003420,0.000000:0.000000,-1.505169,-8.590316	0/0:7:7,0:0.999143,0.000857,0.000000:0.000000,-2.107237,-9.770618	0/0:7:7,0:0.999143,0.000857,0.000000:0.000000,-2.107237,-10.121484	0/0:5:5,0:0.996580,0.003420,0.000000:0.000000,-1.505169,-8.590316	./.:0:0,0:0.898597,0.098693,0.002710:0.000000,0.000000,0.000000	0/0:7:7,0:0.999143,0.000857,0.000000:0.000000,-2.107237,-10.121484	0/0:9:9,0:0.999786,0.000214,0.000000:0.000000,-2.709304,-10.822623	./.:0:0,0:0.898597,0.098693,0.002710:0.000000,0.000000,0.000000	0/0:5:5,0:0.996580,0.003420,0.000000:0.000000,-1.505169,-8.590316	0/0:5:5,0:0.996580,0.003420,0.000000:0.000000,-1.505169,-8.590316	0/0:8:8,0:0.999571,0.000429,0.000000:0.000000,-2.408271,-10.655859	0/0:6:6,0:0.998287,0.001713,0.000000:0.000000,-1.806203,-9.361150	./.:0:0,0:0.898597,0.098693,0.002710:0.000000,0.000000,0.000000	0/0:8:8,0:0.999571,0.000429,0.000000:0.000000,-2.408271,-10.655859	./.:0:0,0:0.898597,0.098693,0.002710:0.000000,0.000000,0.000000	0/0:10:10,0:0.999893,0.000107,0.000000:0.000000,-3.010338,-11.183932	0/0:12:12,0:0.999973,0.000027,0.000000:0.000000,-3.612406,-11.492757	0/0:5:5,0:0.996580,0.003420,0.000000:0.000000,-1.505169,-8.590316	./.:0:0,0:0.898597,0.098693,0.002710:0.000000,0.000000,0.000000	0/0:8:8,0:0.999571,0.000429,0.000000:0.000000,-2.408271,-10.655859	0/0:5:5,0:0.996580,0.003420,0.000000:0.000000,-1.505169,-8.590316	./.:6:4,2:0.080385,0.919615,0.000000:-2.017710,0.000000,-6.042860	./.:0:0,0:0.898597,0.098693,0.002710:0.000000,0.000000,0.000000	0/0:5:5,0:0.996580,0.003420,0.000000:0.000000,-1.505169,-8.590316	0/1:9:4,5:0.000002,0.999998,0.000000:-6.600218,0.000000,-5.374803	0/0:7:7,0:0.999143,0.000857,0.000000:0.000000,-2.107237,-10.051817	0/0:9:9,0:0.999786,0.000214,0.000000:0.000000,-2.709304,-11.073869	0/0:5:5,0:0.996580,0.003420,0.000000:0.000000,-1.505169,-8.491931	./.:0:0,0:0.898597,0.098693,0.002710:0.000000,0.000000,0.000000	0/0:6:6,0:0.998287,0.001713,0.000000:0.000000,-1.806203,-9.443844
NC_035107.1	43225283	.	C	T	.	PASS	NS=38;DP=341;AF=0.204957	GT:DP:AD:GP:GL	1/1:9:0,9:0.000000,0.014925,0.985075:-10.355533,-2.709304,0.000000	0/1:15:8,7:0.000000,1.000000,0.000000:-7.319960,0.000000,-7.691691	0/0:8:8,0:0.997990,0.002010,0.000000:0.000000,-2.408271,-10.329154	0/1:8:3,5:0.000000,0.999990,0.000010:-6.788182,0.000000,-4.110785	0/0:9:9,0:0.998994,0.001006,0.000000:0.000000,-2.709304,-11.048943	0/0:7:7,0:0.995988,0.004012,0.000000:0.000000,-2.107237,-10.121484	0/1:10:6,4:0.000014,0.999986,0.000000:-5.128513,0.000000,-6.919372	0/1:6:1,5:0.000000,0.974770,0.025229:-7.065391,0.000000,-0.697239	0/1:10:6,4:0.000014,0.999986,0.000000:-5.128513,0.000000,-6.919372	./.:0:0,0:0.632093,0.325900,0.042008:0.000000,0.000000,0.000000	./.:0:0,0:0.632093,0.325900,0.042008:0.000000,0.000000,0.000000	./.:0:0,0:0.632093,0.325900,0.042008:0.000000,0.000000,0.000000	0/1:7:2,5:0.000000,0.999648,0.000352:-6.949327,0.000000,-2.563712	./.:0:0,0:0.632093,0.325900,0.042008:0.000000,0.000000,0.000000	0/0:9:9,0:0.998994,0.001006,0.000000:0.000000,-2.709304,-11.073869	0/0:9:9,0:0.998994,0.001006,0.000000:0.000000,-2.709304,-11.048943	0/0:6:6,0:0.992009,0.007991,0.000000:0.000000,-1.806203,-9.443844	0/1:5:2,3:0.000026,0.999880,0.000094:-4.880085,0.000000,-3.134982	0/1:10:5,5:0.000003,0.999997,0.000000:-5.849994,0.000000,-5.849994	./.:0:0,0:0.632093,0.325900,0.042008:0.000000,0.000000,0.000000	0/0:8:8,0:0.997990,0.002010,0.000000:0.000000,-2.408271,-10.655859	./.:6:0,6:0.000000,0.108110,0.891890:-8.984982,-1.806203,0.000000	0/0:6:6,0:0.992009,0.007991,0.000000:0.000000,-1.806203,-9.443844	0/1:12:6,6:0.000000,1.000000,0.000000:-7.016098,0.000000,-7.016098	0/0:9:9,0:0.998994,0.001006,0.000000:0.000000,-2.709304,-10.796965	0/1:7:4,3:0.000082,0.999918,0.000001:-4.375924,0.000000,-5.188341	0/0:9:9,0:0.998994,0.001006,0.000000:0.000000,-2.709304,-10.796965	0/0:10:10,0:0.999497,0.000503,0.000000:0.000000,-3.010338,-11.397652	0/0:6:6,0:0.992009,0.007991,0.000000:0.000000,-1.806203,-9.443844	0/1:9:5,4:0.000008,0.999992,0.000000:-5.374803,0.000000,-6.600218	0/0:8:8,0:0.997990,0.002010,0.000000:0.000000,-2.408271,-10.655859	0/0:5:5,0:0.984144,0.015856,0.000000:0.000000,-1.505169,-8.590316	./.:0:0,0:0.632093,0.325900,0.042008:0.000000,0.000000,0.000000	0/0:9:9,0:0.998994,0.001006,0.000000:0.000000,-2.709304,-11.073869	0/0:13:13,0:0.999937,0.000063,0.000000:0.000000,-3.913440,-11.969707	0/0:12:12,0:0.999874,0.000126,0.000000:0.000000,-3.612406,-11.832009	0/0:7:7,0:0.995988,0.004012,0.000000:0.000000,-2.107237,-9.734813	0/0:9:9,0:0.998994,0.001006,0.000000:0.000000,-2.709304,-11.073869	0/0:8:8,0:0.997990,0.002010,0.000000:0.000000,-2.408271,-10.655859	0/0:12:12,0:0.999874,0.000126,0.000000:0.000000,-3.612406,-11.832009	0/0:7:7,0:0.995988,0.004012,0.000000:0.000000,-2.107237,-10.121484	0/0:5:5,0:0.984144,0.015856,0.000000:0.000000,-1.505169,-8.590316	0/1:12:5,7:0.000000,1.000000,0.000000:-7.839853,0.000000,-5.946911	0/0:13:13,0:0.999937,0.000063,0.000000:0.000000,-3.913440,-11.969707	0/0:10:10,0:0.999497,0.000503,0.000000:0.000000,-3.010338,-11.351526
NC_035107.1	43408113	.	T	A	.	PASS	NS=34;DP=273;AF=0.397559	GT:DP:AD:GP:GL	./.:0:0,0:0.362936,0.479012,0.158053:0.000000,0.000000,0.000000	0/1:13:6,7:0.000000,1.000000,0.000000:-7.681466,0.000000,-6.813994	0/0:12:12,0:0.999678,0.000322,0.000000:0.000000,-3.612406,-11.832009	0/1:9:6,3:0.000109,0.999891,0.000000:-3.840476,0.000000,-7.526475	0/1:16:8,8:0.000000,1.000000,0.000000:-7.891427,0.000000,-7.625384	0/0:8:8,0:0.994871,0.005129,0.000000:0.000000,-2.408271,-10.655859	1/1:6:0,6:0.000000,0.045211,0.954789:-9.443844,-1.806203,0.000000	0/0:6:6,0:0.979795,0.020205,0.000000:0.000000,-1.806203,-9.443844	1/1:7:0,7:0.000000,0.023128,0.976872:-10.121484,-2.107237,0.000000	./.:0:0,0:0.362936,0.479012,0.158053:0.000000,0.000000,0.000000	./.:0:0,0:0.362936,0.479012,0.158053:0.000000,0.000000,0.000000	1/1:6:0,6:0.000000,0.045211,0.954789:-9.443844,-1.806203,0.000000	./.:5:0,5:0.000000,0.086512,0.913488:-8.590316,-1.505169,0.000000	1/1:8:0,8:0.000000,0.011699,0.988301:-10.655859,-2.408271,0.000000	0/0:10:10,0:0.998713,0.001287,0.000000:0.000000,-3.010338,-11.205616	0/0:8:8,0:0.994871,0.005129,0.000000:0.000000,-2.408271,-10.655859	0/0:8:8,0:0.994871,0.005129,0.000000:0.000000,-2.408271,-10.389484	./.:0:0,0:0.362936,0.479012,0.158053:0.000000,0.000000,0.000000	./.:0:0,0:0.362936,0.479012,0.158053:0.000000,0.000000,0.000000	0/0:5:5,0:0.960391,0.039609,0.000000:0.000000,-1.505169,-8.590316	0/0:5:5,0:0.960391,0.039609,0.000000:0.000000,-1.505169,-8.590316	./.:0:0,0:0.362936,0.479012,0.158053:0.000000,0.000000,0.000000	0/0:9:9,0:0.997429,0.002571,0.000000:0.000000,-2.709304,-11.073869	0/1:7:3,4:0.000001,0.999985,0.000014:-5.837026,0.000000,-4.375924	0/0:8:8,0:0.994871,0.005129,0.000000:0.000000,-2.408271,-10.389484	0/1:5:3,2:0.000555,0.999441,0.000004:-3.134982,0.000000,-4.880085	0/0:7:7,0:0.989795,0.010205,0.000000:0.000000,-2.107237,-10.121484	./.:0:0,0:0.362936,0.479012,0.158053:0.000000,0.000000,0.000000	0/0:7:7,0:0.989795,0.010205,0.000000:0.000000,-2.107237,-10.121484	./.:0:0,0:0.362936,0.479012,0.158053:0.000000,0.000000,0.000000	./.:0:0,0:0.362936,0.479012,0.158053:0.000000,0.000000,0.000000	0/1:9:5,4:0.000003,0.999997,0.000000:-5.374803,0.000000,-6.600218	0/0:8:8,0:0.994871,0.005129,0.000000:0.000000,-2.408271,-10.655859	1/1:7:0,7:0.000000,0.023128,0.976872:-10.121484,-2.107237,0.000000	0/0:10:10,0:0.998713,0.001287,0.000000:0.000000,-3.010338,-11.397652	./.:0:0,0:0.362936,0.479012,0.158053:0.000000,0.000000,0.000000	0/0:6:6,0:0.979795,0.020205,0.000000:0.000000,-1.806203,-9.443844	1/1:6:0,6:0.000000,0.045211,0.954789:-9.443844,-1.806203,0.000000	1/1:7:0,7:0.000000,0.023128,0.976872:-10.121484,-2.107237,0.000000	0/0:9:9,0:0.997429,0.002571,0.000000:0.000000,-2.709304,-10.848111	0/1:8:5,3:0.000059,0.999941,0.000000:-4.110785,0.000000,-6.788182	0/1:6:2,4:0.000001,0.999534,0.000465:-6.042860,0.000000,-2.850809	1/1:7:0,7:0.000000,0.023128,0.976872:-10.121484,-2.107237,0.000000	1/1:7:0,7:0.000000,0.023128,0.976872:-10.121484,-2.107237,0.000000	0/0:8:8,0:0.994871,0.005129,0.000000:0.000000,-2.408271,-10.389484
NC_035107.1	43682561	.	A	T	.	PASS	NS=34;DP=471;AF=0.284679	GT:DP:AD:GP:GL	0/1:11:3,8:0.000000,0.999898,0.000102:-8.497297,0.000000,-3.289244	0/0:6:6,0:0.987717,0.012283,0.000000:0.000000,-1.806203,-9.069652	0/1:26:14,12:0.000000,1.000000,0.000000:-8.437362,0.000000,-9.060850	0/1:11:7,4:0.000017,0.999983,0.000000:-4.875549,0.000000,-7.977350	./.:9:8,1:0.667633,0.332367,0.000000:0.000000,-0.203805,-8.664644	0/1:23:11,12:0.000000,1.000000,0.000000:-8.692289,0.000000,-8.445858	./.:0:0,0:0.511684,0.407274,0.081042:0.000000,0.000000,0.000000	0/1:11:8,3:0.000645,0.999355,0.000000:-3.289244,0.000000,-8.497297	./.:14:12,2:0.275979,0.724021,0.000000:-0.517991,0.000000,-8.947340	./.:8:7,1:0.501480,0.498520,0.000000:-0.096544,0.000000,-7.837960	0/0:9:9,0:0.998448,0.001552,0.000000:0.000000,-2.709304,-11.073869	0/1:11:7,4:0.000017,0.999983,0.000000:-4.875549,0.000000,-7.977350	./.:12:10,2:0.089543,0.910457,0.000000:-1.106341,0.000000,-8.900200	0/0:13:13,0:0.999903,0.000097,0.000000:0.000000,-3.913440,-11.848200	./.:6:0,6:0.000000,0.072802,0.927198:-9.443844,-1.806203,0.000000	0/1:14:9,5:0.000004,0.999996,0.000000:-5.468337,0.000000,-8.687361	./.:0:0,0:0.511684,0.407274,0.081042:0.000000,0.000000,0.000000	0/1:8:5,3:0.000097,0.999903,0.000000:-4.110785,0.000000,-6.788182	0/1:10:7,3:0.000341,0.999659,0.000000:-3.566337,0.000000,-7.771222	1/1:7:0,7:0.000000,0.037776,0.962224:-10.121484,-2.107237,0.000000	./.:0:0,0:0.511684,0.407274,0.081042:0.000000,0.000000,0.000000	./.:23:20,3:0.636496,0.363504,0.000000:0.000000,-0.144170,-8.092817	0/1:16:9,7:0.000000,1.000000,0.000000:-6.807811,0.000000,-8.248326	./.:0:0,0:0.511684,0.407274,0.081042:0.000000,0.000000,0.000000	0/1:13:10,3:0.002342,0.997658,0.000000:-2.728449,0.000000,-8.969158	0/1:6:4,2:0.001768,0.998231,0.000001:-2.850809,0.000000,-5.513048	0/1:6:2,4:0.000001,0.999718,0.000280:-6.042860,0.000000,-2.850809	0/1:9:4,5:0.000000,0.999999,0.000001:-6.600218,0.000000,-5.374803	0/1:9:2,7:0.000000,0.997940,0.002060:-8.153669,0.000000,-1.984003	0/1:8:5,3:0.000136,0.999864,0.000000:-3.965417,0.000000,-6.549065	0/0:8:8,0:0.996901,0.003099,0.000000:0.000000,-2.408271,-10.655859	0/0:7:7,0:0.993820,0.006180,0.000000:0.000000,-2.107237,-10.121484	./.:0:0,0:0.511684,0.407274,0.081042:0.000000,0.000000,0.000000	0/0:17:17,0:0.999994,0.000006,0.000000:0.000000,-5.117575,-12.205305	0/0:7:7,0:0.993820,0.006180,0.000000:0.000000,-2.107237,-10.121484	0/0:18:18,0:0.999997,0.000003,0.000000:0.000000,-5.418609,-12.151547	0/0:15:15,0:0.999976,0.000024,0.000000:0.000000,-4.515507,-12.136443	0/0:9:9,0:0.998448,0.001552,0.000000:0.000000,-2.709304,-10.848111	0/0:12:12,0:0.999806,0.000194,0.000000:0.000000,-3.612406,-11.832009	0/0:22:22,0:1.000000,0.000000,0.000000:0.000000,-6.622744,-12.130733	0/0:8:8,0:0.996901,0.003099,0.000000:0.000000,-2.408271,-10.655859	0/0:11:11,0:0.999612,0.000388,0.000000:0.000000,-3.311372,-11.645394	0/0:17:17,0:0.999994,0.000006,0.000000:0.000000,-5.117575,-12.205305	0/0:15:15,0:0.999976,0.000024,0.000000:0.000000,-4.515507,-12.044244	0/0:5:5,0:0.975731,0.024269,0.000000:0.000000,-1.505169,-8.145222
NC_035107.1	45466454	.	G	A	.	PASS	NS=40;DP=423;AF=0.150380	GT:DP:AD:GP:GL	0/0:5:5,0:0.989059,0.010941,0.000000:0.000000,-1.505169,-8.590316	0/0:12:12,0:0.999914,0.000086,0.000000:0.000000,-3.612406,-11.832009	0/0:11:11,0:0.999827,0.000173,0.000000:0.000000,-3.311372,-11.645394	0/0:9:9,0:0.999309,0.000691,0.000000:0.000000,-2.709304,-11.073869	0/0:14:14,0:0.999978,0.000022,0.000000:0.000000,-4.214473,-11.951060	0/0:8:8,0:0.998619,0.001381,0.000000:0.000000,-2.408271,-10.655859	0/0:15:15,0:0.999989,0.000011,0.000000:0.000000,-4.515507,-12.136443	0/0:19:19,0:0.999999,0.000001,0.000000:0.000000,-5.719643,-12.215731	0/0:15:15,0:0.999989,0.000011,0.000000:0.000000,-4.515507,-12.136443	0/0:16:16,0:0.999995,0.000005,0.000000:0.000000,-4.816541,-12.180258	0/0:11:11,0:0.999827,0.000173,0.000000:0.000000,-3.311372,-11.645394	0/0:9:9,0:0.999309,0.000691,0.000000:0.000000,-2.709304,-11.073869	0/0:11:11,0:0.999827,0.000173,0.000000:0.000000,-3.311372,-11.645394	0/0:8:8,0:0.998619,0.001381,0.000000:0.000000,-2.408271,-10.655859	0/0:10:10,0:0.999654,0.000346,0.000000:0.000000,-3.010338,-11.397652	0/0:10:10,0:0.999654,0.000346,0.000000:0.000000,-3.010338,-11.397652	0/0:6:6,0:0.994500,0.005500,0.000000:0.000000,-1.806203,-9.443844	0/0:10:10,0:0.999654,0.000346,0.000000:0.000000,-3.010338,-11.397652	0/0:9:9,0:0.999309,0.000691,0.000000:0.000000,-2.709304,-11.073869	0/0:5:5,0:0.989059,0.010941,0.000000:0.000000,-1.505169,-8.590316	0/0:10:10,0:0.999654,0.000346,0.000000:0.000000,-3.010338,-13.279259	0/0:5:5,0:0.989059,0.010941,0.000000:0.000000,-1.505169,-8.590316	0/0:9:9,0:0.999309,0.000691,0.000000:0.000000,-2.709304,-11.073869	0/0:7:7,0:0.997242,0.002758,0.000000:0.000000,-2.107237,-10.121484	0/0:18:18,0:0.999999,0.000001,0.000000:0.000000,-5.418609,-12.144270	0/0:12:12,0:0.999914,0.000086,0.000000:0.000000,-3.612406,-11.832009	0/0:14:14,0:0.999978,0.000022,0.000000:0.000000,-4.214473,-12.068471	0/0:11:11,0:0.999827,0.000173,0.000000:0.000000,-3.311372,-11.645394	./.:0:0,0:0.721854,0.255532,0.022614:0.000000,0.000000,0.000000	0/0:9:9,0:0.999309,0.000691,0.000000:0.000000,-2.709304,-11.073869	1/1:8:0,8:0.000000,0.042270,0.957730:-10.655859,-2.408271,0.000000	0/1:6:2,4:0.000003,0.999873,0.000125:-6.042860,0.000000,-2.850809	1/1:11:0,11:0.000000,0.005487,0.994513:-11.645394,-3.311372,0.000000	0/0:9:9,0:0.999309,0.000691,0.000000:0.000000,-2.709304,-10.822623	1/1:14:0,14:0.000000,0.000689,0.999311:-11.937647,-4.214473,0.000000	0/1:5:2,3:0.000037,0.999898,0.000065:-4.880085,0.000000,-3.134982	0/1:8:5,3:0.000219,0.999781,0.000000:-4.110785,0.000000,-6.788182	./.:0:0,0:0.721854,0.255532,0.022614:0.000000,0.000000,0.000000	0/0:9:9,0:0.999309,0.000691,0.000000:0.000000,-2.709304,-11.073869	0/1:10:3,7:0.000000,0.999976,0.000024:-8.086326,0.000000,-3.566337	./.:0:0,0:0.721854,0.255532,0.022614:0.000000,0.000000,0.000000	./.:5:4,1:0.221223,0.778777,0.000000:-0.997587,0.000000,-6.216064	0/0:15:15,0:0.999989,0.000011,0.000000:0.000000,-4.515507,-12.136443	0/0:9:9,0:0.999309,0.000691,0.000000:0.000000,-2.709304,-10.822623	./.:6:0,6:0.000000,0.150056,0.849944:-9.027449,-1.806203,0.000000
NC_035107.1	45914979	.	A	C	.	PASS	NS=38;DP=337;AF=0.257412	GT:DP:AD:GP:GL	1/1:13:0,13:0.000000,0.000704,0.999296:-11.969707,-3.913440,0.000000	0/0:9:9,0:0.998648,0.001352,0.000000:0.000000,-2.709304,-11.073869	0/0:14:14,0:0.999958,0.000042,0.000000:0.000000,-4.214473,-12.068471	./.:6:0,6:0.000000,0.082692,0.917308:-9.443844,-1.806203,0.000000	0/1:12:6,6:0.000000,1.000000,0.000000:-7.016098,0.000000,-7.016098	0/1:11:7,4:0.000019,0.999981,0.000000:-4.875549,0.000000,-7.977350	1/1:15:0,15:0.000000,0.000176,0.999824:-12.136443,-4.515507,0.000000	0/1:12:7,5:0.000005,0.999995,0.000000:-5.453178,0.000000,-7.839853	0/1:10:5,5:0.000001,0.999999,0.000000:-6.394306,0.000000,-6.394306	0/1:17:11,6:0.000002,0.999998,0.000000:-5.920868,0.000000,-9.080522	0/0:13:13,0:0.999915,0.000085,0.000000:0.000000,-3.913440,-11.969707	0/1:6:3,3:0.000169,0.999827,0.000004:-3.931923,0.000000,-4.633696	0/1:6:3,3:0.000034,0.999962,0.000004:-4.633696,0.000000,-4.633696	0/1:8:2,6:0.000000,0.999080,0.000920:-7.640971,0.000000,-2.274596	./.:0:0,0:0.551437,0.382302,0.066261:0.000000,0.000000,0.000000	0/0:8:8,0:0.997299,0.002701,0.000000:0.000000,-2.408271,-10.655859	0/0:5:5,0:0.978795,0.021205,0.000000:0.000000,-1.505169,-8.095053	0/1:9:3,6:0.000000,0.999975,0.000025:-7.526475,0.000000,-3.840476	0/1:6:4,2:0.002030,0.997970,0.000000:-2.850809,0.000000,-6.042860	0/0:9:9,0:0.998648,0.001352,0.000000:0.000000,-2.709304,-11.073869	0/0:5:5,0:0.978795,0.021205,0.000000:0.000000,-1.505169,-8.590316	0/1:5:2,3:0.000019,0.999854,0.000127:-4.880085,0.000000,-3.134982	0/0:6:6,0:0.989284,0.010716,0.000000:0.000000,-1.806203,-9.443844	./.:0:0,0:0.551437,0.382302,0.066261:0.000000,0.000000,0.000000	0/0:5:5,0:0.978795,0.021205,0.000000:0.000000,-1.505169,-8.590316	./.:0:0,0:0.551437,0.382302,0.066261:0.000000,0.000000,0.000000	0/0:6:6,0:0.989284,0.010716,0.000000:0.000000,-1.806203,-9.443844	0/0:10:10,0:0.999323,0.000677,0.000000:0.000000,-3.010338,-11.397652	0/0:5:5,0:0.978795,0.021205,0.000000:0.000000,-1.505169,-8.590316	0/1:11:7,4:0.000019,0.999981,0.000000:-4.875549,0.000000,-7.977350	0/0:5:5,0:0.978795,0.021205,0.000000:0.000000,-1.505169,-8.590316	./.:0:0,0:0.551437,0.382302,0.066261:0.000000,0.000000,0.000000	0/0:8:8,0:0.997299,0.002701,0.000000:0.000000,-2.408271,-10.655859	./.:0:0,0:0.551437,0.382302,0.066261:0.000000,0.000000,0.000000	0/0:11:11,0:0.999662,0.000338,0.000000:0.000000,-3.311372,-11.645394	0/0:9:9,0:0.998648,0.001352,0.000000:0.000000,-2.709304,-11.073869	./.:0:0,0:0.551437,0.382302,0.066261:0.000000,0.000000,0.000000	0/0:8:8,0:0.997299,0.002701,0.000000:0.000000,-2.408271,-10.359418	0/0:9:9,0:0.998648,0.001352,0.000000:0.000000,-2.709304,-11.073869	0/1:6:4,2:0.002030,0.997970,0.000000:-2.850809,0.000000,-6.042860	0/0:7:7,0:0.994613,0.005387,0.000000:0.000000,-2.107237,-10.121484	0/0:9:9,0:0.998648,0.001352,0.000000:0.000000,-2.709304,-11.073869	0/1:10:6,4:0.000011,0.999989,0.000000:-5.128513,0.000000,-7.377553	0/0:7:7,0:0.994613,0.005387,0.000000:0.000000,-2.107237,-10.121484	0/0:6:6,0:0.989284,0.010716,0.000000:0.000000,-1.806203,-9.443844
NC_035107.1	46217388	.	C	T	.	PASS	NS=34;DP=304;AF=0.083860	GT:DP:AD:GP:GL	0/0:16:16,0:0.999997,0.000003,0.000000:0.000000,-4.816541,-12.180258	./.:0:0,0:0.839313,0.153655,0.007032:0.000000,0.000000,0.000000	0/0:15:15,0:0.999994,0.000006,0.000000:0.000000,-4.515507,-12.136443	0/0:8:8,0:0.999285,0.000715,0.000000:0.000000,-2.408271,-10.359418	0/0:12:12,0:0.999955,0.000045,0.000000:0.000000,-3.612406,-11.675305	0/0:10:10,0:0.999821,0.000179,0.000000:0.000000,-3.010338,-11.397652	0/0:16:16,0:0.999997,0.000003,0.000000:0.000000,-4.816541,-12.180258	0/0:12:12,0:0.999955,0.000045,0.000000:0.000000,-3.612406,-11.832009	0/0:6:6,0:0.997148,0.002852,0.000000:0.000000,-1.806203,-9.443844	0/0:6:6,0:0.997148,0.002852,0.000000:0.000000,-1.806203,-9.443844	0/0:12:12,0:0.999955,0.000045,0.000000:0.000000,-3.612406,-11.832009	0/0:8:8,0:0.999285,0.000715,0.000000:0.000000,-2.408271,-10.655859	0/0:10:10,0:0.999821,0.000179,0.000000:0.000000,-3.010338,-11.397652	0/1:8:6,2:0.028207,0.971793,0.000000:-2.274596,0.000000,-7.640971	0/0:7:7,0:0.998572,0.001428,0.000000:0.000000,-2.107237,-10.121484	./.:0:0,0:0.839313,0.153655,0.007032:0.000000,0.000000,0.000000	0/0:5:5,0:0.994312,0.005688,0.000000:0.000000,-1.505169,-8.590316	0/0:7:7,0:0.998572,0.001428,0.000000:0.000000,-2.107237,-10.121484	0/0:9:9,0:0.999643,0.000357,0.000000:0.000000,-2.709304,-11.073869	0/0:6:6,0:0.997148,0.002852,0.000000:0.000000,-1.806203,-9.443844	0/0:6:6,0:0.997148,0.002852,0.000000:0.000000,-1.806203,-9.443844	0/0:10:10,0:0.999821,0.000179,0.000000:0.000000,-3.010338,-11.397652	0/0:12:12,0:0.999955,0.000045,0.000000:0.000000,-3.612406,-11.832009	0/0:6:6,0:0.997148,0.002852,0.000000:0.000000,-1.806203,-9.443844	./.:0:0,0:0.839313,0.153655,0.007032:0.000000,0.000000,0.000000	0/0:8:8,0:0.999285,0.000715,0.000000:0.000000,-2.408271,-10.655859	./.:0:0,0:0.839313,0.153655,0.007032:0.000000,0.000000,0.000000	./.:0:0,0:0.839313,0.153655,0.007032:0.000000,0.000000,0.000000	0/0:6:6,0:0.997148,0.002852,0.000000:0.000000,-1.806203,-9.443844	0/0:9:9,0:0.999643,0.000357,0.000000:0.000000,-2.709304,-11.073869	./.:0:0,0:0.839313,0.153655,0.007032:0.000000,0.000000,0.000000	./.:0:0,0:0.839313,0.153655,0.007032:0.000000,0.000000,0.000000	./.:0:0,0:0.839313,0.153655,0.007032:0.000000,0.000000,0.000000	0/0:7:7,0:0.998572,0.001428,0.000000:0.000000,-2.107237,-10.121484	./.:7:0,7:0.000000,0.145801,0.854199:-10.121484,-2.107237,0.000000	0/1:7:3,4:0.000008,0.999990,0.000002:-5.837026,0.000000,-4.375924	0/1:11:6,5:0.000004,0.999996,0.000000:-6.175486,0.000000,-7.205299	./.:0:0,0:0.839313,0.153655,0.007032:0.000000,0.000000,0.000000	0/0:5:5,0:0.994312,0.005688,0.000000:0.000000,-1.505169,-8.590316	0/0:6:6,0:0.997148,0.002852,0.000000:0.000000,-1.806203,-9.443844	0/0:7:7,0:0.998572,0.001428,0.000000:0.000000,-2.107237,-10.121484	0/1:10:4,6:0.000000,0.999999,0.000000:-7.377553,0.000000,-5.128513	0/0:6:6,0:0.997148,0.002852,0.000000:0.000000,-1.806203,-9.443844	0/0:8:8,0:0.999285,0.000715,0.000000:0.000000,-2.408271,-10.655859	./.:0:0,0:0.839313,0.153655,0.007032:0.000000,0.000000,0.000000
NC_035107.1	46827879	.	T	G	.	PASS	NS=40;DP=313;AF=0.062788	GT:DP:AD:GP:GL	0/1:7:5,2:0.019974,0.980026,0.000000:-2.563712,0.000000,-6.949327	0/0:5:5,0:0.995831,0.004169,0.000000:0.000000,-1.505169,-8.590316	0/1:7:4,3:0.000314,0.999686,0.000000:-4.375924,0.000000,-5.837026	0/1:7:5,2:0.019974,0.980026,0.000000:-2.563712,0.000000,-6.949327	./.:0:0,0:0.878367,0.117691,0.003942:0.000000,0.000000,0.000000	0/1:8:4,4:0.000018,0.999982,0.000000:-5.612182,0.000000,-5.612182	0/0:9:9,0:0.999738,0.000262,0.000000:0.000000,-2.709304,-11.073869	0/0:8:8,0:0.999477,0.000523,0.000000:0.000000,-2.408271,-10.655859	0/0:7:7,0:0.998954,0.001046,0.000000:0.000000,-2.107237,-10.121484	0/1:8:4,4:0.000018,0.999982,0.000000:-5.612182,0.000000,-5.612182	0/0:8:8,0:0.999477,0.000523,0.000000:0.000000,-2.408271,-10.655859	0/0:5:5,0:0.995831,0.004169,0.000000:0.000000,-1.505169,-8.590316	0/0:7:7,0:0.998954,0.001046,0.000000:0.000000,-2.107237,-9.806193	0/0:7:7,0:0.998954,0.001046,0.000000:0.000000,-2.107237,-9.806193	0/0:7:7,0:0.998954,0.001046,0.000000:0.000000,-2.107237,-10.121484	0/0:12:12,0:0.999967,0.000033,0.000000:0.000000,-3.612406,-11.832009	0/0:9:9,0:0.999738,0.000262,0.000000:0.000000,-2.709304,-11.073869	0/0:7:7,0:0.998954,0.001046,0.000000:0.000000,-2.107237,-10.121484	0/0:9:9,0:0.999738,0.000262,0.000000:0.000000,-2.709304,-11.073869	./.:0:0,0:0.878367,0.117691,0.003942:0.000000,0.000000,0.000000	./.:0:0,0:0.878367,0.117691,0.003942:0.000000,0.000000,0.000000	0/0:13:13,0:0.999984,0.000016,0.000000:0.000000,-3.913440,-11.848200	0/0:13:13,0:0.999984,0.000016,0.000000:0.000000,-3.913440,-11.969707	0/0:5:5,0:0.995831,0.004169,0.000000:0.000000,-1.505169,-8.590316	0/0:5:5,0:0.995831,0.004169,0.000000:0.000000,-1.505169,-8.590316	0/0:5:5,0:0.995831,0.004169,0.000000:0.000000,-1.505169,-8.590316	0/0:8:8,0:0.999477,0.000523,0.000000:0.000000,-2.408271,-10.655859	0/0:5:5,0:0.995831,0.004169,0.000000:0.000000,-1.505169,-8.145222	./.:0:0,0:0.878367,0.117691,0.003942:0.000000,0.000000,0.000000	0/0:7:7,0:0.998954,0.001046,0.000000:0.000000,-2.107237,-10.121484	./.:0:0,0:0.878367,0.117691,0.003942:0.000000,0.000000,0.000000	0/0:10:10,0:0.999869,0.000131,0.000000:0.000000,-3.010338,-11.397652	0/0:7:7,0:0.998954,0.001046,0.000000:0.000000,-2.107237,-10.121484	0/0:10:10,0:0.999869,0.000131,0.000000:0.000000,-3.010338,-11.397652	0/0:5:5,0:0.995831,0.004169,0.000000:0.000000,-1.505169,-8.590316	0/0:6:6,0:0.997911,0.002089,0.000000:0.000000,-1.806203,-9.443844	0/0:7:7,0:0.998954,0.001046,0.000000:0.000000,-2.107237,-9.806193	0/0:7:7,0:0.998954,0.001046,0.000000:0.000000,-2.107237,-10.121484	0/0:9:9,0:0.999738,0.000262,0.000000:0.000000,-2.709304,-11.073869	0/0:9:9,0:0.999738,0.000262,0.000000:0.000000,-2.709304,-11.073869	0/0:10:10,0:0.999869,0.000131,0.000000:0.000000,-3.010338,-11.397652	0/0:13:13,0:0.999984,0.000016,0.000000:0.000000,-3.913440,-11.969707	0/0:5:5,0:0.995831,0.004169,0.000000:0.000000,-1.505169,-8.590316	0/0:8:7,1:0.985135,0.014865,0.000000:0.000000,-0.948388,-9.101577	0/0:9:9,0:0.999738,0.000262,0.000000:0.000000,-2.709304,-11.073869
NC_035107.1	47041576	.	A	C	.	PASS	NS=40;DP=368;AF=0.274910	GT:DP:AD:GP:GL	0/0:10:10,0:0.999260,0.000740,0.000000:0.000000,-3.010338,-11.205616	0/0:6:6,0:0.988291,0.011709,0.000000:0.000000,-1.806203,-9.443844	0/1:6:1,5:0.000000,0.963330,0.036669:-7.065391,0.000000,-0.697239	0/1:9:5,4:0.000006,0.999994,0.000000:-5.374803,0.000000,-6.600218	0/0:7:7,0:0.994111,0.005889,0.000000:0.000000,-2.107237,-10.121484	0/1:7:3,4:0.000002,0.999990,0.000008:-5.837026,0.000000,-4.375924	1/1:8:0,8:0.000000,0.020188,0.979812:-10.655859,-2.408271,0.000000	0/0:11:11,0:0.999630,0.000370,0.000000:0.000000,-3.311372,-11.645394	0/1:10:8,2:0.026086,0.973914,0.000000:-1.692283,0.000000,-8.517961	./.:5:4,1:0.117086,0.882914,0.000000:-0.997587,0.000000,-6.216064	0/1:11:5,6:0.000000,1.000000,0.000000:-7.205299,0.000000,-6.175486	0/1:9:4,5:0.000000,0.999999,0.000001:-6.600218,0.000000,-5.374803	0/1:9:7,2:0.013498,0.986502,0.000000:-1.984003,0.000000,-7.838503	./.:7:1,6:0.000000,0.929358,0.070642:-7.698574,0.000000,-0.396892	0/0:5:5,0:0.976853,0.023147,0.000000:0.000000,-1.505169,-8.590316	0/0:7:7,0:0.994111,0.005889,0.000000:0.000000,-2.107237,-10.121484	0/0:5:5,0:0.976853,0.023147,0.000000:0.000000,-1.505169,-8.590316	0/1:9:2,7:0.000000,0.998037,0.001963:-8.153669,0.000000,-1.984003	0/1:6:4,2:0.001856,0.998144,0.000000:-2.850809,0.000000,-6.042860	0/1:11:8,3:0.000677,0.999323,0.000000:-3.289244,0.000000,-8.497297	0/0:6:6,0:0.988291,0.011709,0.000000:0.000000,-1.806203,-9.443844	1/1:13:0,13:0.000000,0.000643,0.999357:-11.969707,-3.913440,0.000000	0/1:12:8,4:0.000032,0.999968,0.000000:-4.617396,0.000000,-8.428302	0/1:11:6,5:0.000001,0.999999,0.000000:-6.175486,0.000000,-6.831603	0/0:10:10,0:0.999260,0.000740,0.000000:0.000000,-3.010338,-11.397652	1/1:9:0,9:0.000000,0.010197,0.989803:-11.073869,-2.709304,0.000000	./.:0:0,0:0.525755,0.398669,0.075576:0.000000,0.000000,0.000000	0/0:8:8,0:0.997047,0.002953,0.000000:0.000000,-2.408271,-10.655859	0/0:11:11,0:0.999630,0.000370,0.000000:0.000000,-3.311372,-11.481355	0/1:11:3,8:0.000000,0.999903,0.000097:-8.497297,0.000000,-3.289244	0/0:5:5,0:0.976853,0.023147,0.000000:0.000000,-1.505169,-8.590316	0/0:12:12,0:0.999815,0.000185,0.000000:0.000000,-3.612406,-11.832009	0/0:12:12,0:0.999815,0.000185,0.000000:0.000000,-3.612406,-11.832009	0/0:12:12,0:0.999815,0.000185,0.000000:0.000000,-3.612406,-11.832009	0/0:5:5,0:0.976853,0.023147,0.000000:0.000000,-1.505169,-8.590316	0/0:12:12,0:0.999815,0.000185,0.000000:0.000000,-3.612406,-11.832009	0/1:13:6,7:0.000000,1.000000,0.000000:-7.681466,0.000000,-6.813994	0/0:8:8,0:0.997047,0.002953,0.000000:0.000000,-2.408271,-10.655859	0/0:6:6,0:0.988291,0.011709,0.000000:0.000000,-1.806203,-9.443844	./.:0:0,0:0.525755,0.398669,0.075576:0.000000,0.000000,0.000000	./.:0:0,0:0.525755,0.398669,0.075576:0.000000,0.000000,0.000000	0/0:9:9,0:0.998521,0.001479,0.000000:0.000000,-2.709304,-11.073869	0/1:9:5,4:0.000006,0.999994,0.000000:-5.374803,0.000000,-6.600218	0/0:5:5,0:0.976853,0.023147,0.000000:0.000000,-1.505169,-8.590316	0/0:11:11,0:0.999630,0.000370,0.000000:0.000000,-3.311372,-11.645394
NC_035107.1	47316693	.	A	C	.	PASS	NS=35;DP=290;AF=0.262546	GT:DP:AD:GP:GL	0/0:7:7,0:0.994468,0.005532,0.000000:0.000000,-2.107237,-10.121484	0/0:12:12,0:0.999826,0.000174,0.000000:0.000000,-3.612406,-11.832009	0/1:9:3,6:0.000000,0.999974,0.000026:-7.526475,0.000000,-3.840476	./.:0:0,0:0.543838,0.387232,0.068931:0.000000,0.000000,0.000000	0/0:12:12,0:0.999826,0.000174,0.000000:0.000000,-3.612406,-11.691209	0/1:9:2,7:0.000000,0.998157,0.001843:-8.153669,0.000000,-1.984003	0/0:12:12,0:0.999826,0.000174,0.000000:0.000000,-3.612406,-11.832009	0/0:11:11,0:0.999652,0.000348,0.000000:0.000000,-3.311372,-11.645394	0/0:5:5,0:0.978234,0.021766,0.000000:0.000000,-1.505169,-8.590316	0/0:5:5,0:0.978234,0.021766,0.000000:0.000000,-1.505169,-8.590316	0/0:15:15,0:0.999978,0.000022,0.000000:0.000000,-4.515507,-12.136443	0/0:5:5,0:0.978234,0.021766,0.000000:0.000000,-1.505169,-8.590316	0/0:7:7,0:0.994468,0.005532,0.000000:0.000000,-2.107237,-10.121484	0/0:5:5,0:0.978234,0.021766,0.000000:0.000000,-1.505169,-8.145222	./.:0:0,0:0.543838,0.387232,0.068931:0.000000,0.000000,0.000000	0/0:5:5,0:0.978234,0.021766,0.000000:0.000000,-1.505169,-8.590316	0/0:8:8,0:0.997227,0.002773,0.000000:0.000000,-2.408271,-10.389484	0/0:7:7,0:0.994468,0.005532,0.000000:0.000000,-2.107237,-10.121484	0/0:5:5,0:0.978234,0.021766,0.000000:0.000000,-1.505169,-8.590316	0/0:5:5,0:0.978234,0.021766,0.000000:0.000000,-1.505169,-8.590316	0/0:6:6,0:0.988997,0.011003,0.000000:0.000000,-1.806203,-9.443844	0/0:7:7,0:0.994468,0.005532,0.000000:0.000000,-2.107237,-10.121484	0/0:7:7,0:0.994468,0.005532,0.000000:0.000000,-2.107237,-10.121484	0/0:5:5,0:0.978234,0.021766,0.000000:0.000000,-1.505169,-8.590316	0/0:8:8,0:0.997227,0.002773,0.000000:0.000000,-2.408271,-10.655859	0/0:7:7,0:0.994468,0.005532,0.000000:0.000000,-2.107237,-10.121484	0/0:6:6,0:0.988997,0.011003,0.000000:0.000000,-1.806203,-9.443844	0/0:8:8,0:0.997227,0.002773,0.000000:0.000000,-2.408271,-10.655859	0/0:6:6,0:0.988997,0.011003,0.000000:0.000000,-1.806203,-9.443844	0/0:9:9,0:0.998611,0.001389,0.000000:0.000000,-2.709304,-11.073869	./.:6:0,6:0.000000,0.080690,0.919310:-9.443844,-1.806203,0.000000	./.:0:0,0:0.543838,0.387232,0.068931:0.000000,0.000000,0.000000	./.:0:0,0:0.543838,0.387232,0.068931:0.000000,0.000000,0.000000	1/1:10:0,10:0.000000,0.005456,0.994544:-11.397652,-3.010338,0.000000	1/1:9:0,9:0.000000,0.010852,0.989148:-11.073869,-2.709304,0.000000	./.:6:0,6:0.000000,0.080690,0.919310:-8.960702,-1.806203,0.000000	0/1:8:5,3:0.000109,0.999891,0.000000:-4.110785,0.000000,-6.343580	1/1:10:0,10:0.000000,0.005456,0.994544:-11.205616,-3.010338,0.000000	./.:0:0,0:0.543838,0.387232,0.068931:0.000000,0.000000,0.000000	0/1:5:1,4:0.000001,0.982414,0.017585:-6.216064,0.000000,-0.997587	1/1:7:0,7:0.000000,0.042041,0.957959:-9.806193,-2.107237,0.000000	./.:0:0,0:0.543838,0.387232,0.068931:0.000000,0.000000,0.000000	./.:0:0,0:0.543838,0.387232,0.068931:0.000000,0.000000,0.000000	./.:6:0,6:0.000000,0.080690,0.919310:-9.069652,-1.806203,0.000000	1/1:9:0,9:0.000000,0.010852,0.989148:-11.073869,-2.709304,0.000000
NC_035107.1	48033254	.	A	G	.	PASS	NS=44;DP=532;AF=0.147600	GT:DP:AD:GP:GL	0/1:12:7,5:0.000003,0.999997,0.000000:-5.946911,0.000000,-7.839853	0/0:11:11,0:0.999831,0.000169,0.000000:0.000000,-3.311372,-11.645394	0/0:16:16,0:0.999995,0.000005,0.000000:0.000000,-4.816541,-12.180258	0/0:16:15,1:0.998292,0.001708,0.000000:0.000000,-2.306256,-10.543502	0/0:9:9,0:0.999324,0.000676,0.000000:0.000000,-2.709304,-11.073869	0/0:10:10,0:0.999662,0.000338,0.000000:0.000000,-3.010338,-11.397652	0/0:13:12,1:0.986560,0.013440,0.000000:0.000000,-1.405203,-10.092474	0/0:22:22,0:1.000000,0.000000,0.000000:0.000000,-6.622744,-12.175633	0/0:8:8,0:0.998649,0.001351,0.000000:0.000000,-2.408271,-10.655859	0/1:15:10,5:0.000017,0.999983,0.000000:-5.220914,0.000000,-8.944683	0/0:10:10,0:0.999662,0.000338,0.000000:0.000000,-3.010338,-11.397652	./.:0:0,0:0.726585,0.251629,0.021786:0.000000,0.000000,0.000000	0/0:13:13,0:0.999958,0.000042,0.000000:0.000000,-3.913440,-11.969707	0/1:10:4,6:0.000000,0.999999,0.000001:-7.377553,0.000000,-5.128513	0/0:13:13,0:0.999958,0.000042,0.000000:0.000000,-3.913440,-11.969707	0/0:9:9,0:0.999324,0.000676,0.000000:0.000000,-2.709304,-11.073869	0/0:12:12,0:0.999915,0.000085,0.000000:0.000000,-3.612406,-11.832009	0/1:12:9,3:0.002815,0.997185,0.000000:-3.009802,0.000000,-8.784511	0/1:7:3,4:0.000004,0.999992,0.000004:-5.837026,0.000000,-4.375924	0/0:10:10,0:0.999662,0.000338,0.000000:0.000000,-3.010338,-11.397652	0/0:16:16,0:0.999995,0.000005,0.000000:0.000000,-4.816541,-12.180258	0/1:15:10,5:0.000017,0.999983,0.000000:-5.220914,0.000000,-8.944683	0/1:14:9,5:0.000010,0.999990,0.000000:-5.468337,0.000000,-8.687361	0/1:8:2,6:0.000000,0.999540,0.000460:-7.640971,0.000000,-2.274596	0/0:14:14,0:0.999979,0.000021,0.000000:0.000000,-4.214473,-12.068471	0/1:9:6,3:0.000417,0.999583,0.000000:-3.840476,0.000000,-7.526475	0/0:10:10,0:0.999662,0.000338,0.000000:0.000000,-3.010338,-11.397652	0/0:5:5,0:0.989294,0.010706,0.000000:0.000000,-1.505169,-8.590316	0/0:9:9,0:0.999324,0.000676,0.000000:0.000000,-2.709304,-11.073869	0/1:13:10,3:0.005367,0.994633,0.000000:-2.728449,0.000000,-8.969158	0/0:12:12,0:0.999915,0.000085,0.000000:0.000000,-3.612406,-11.691209	0/0:9:9,0:0.999324,0.000676,0.000000:0.000000,-2.709304,-11.073869	0/0:10:10,0:0.999662,0.000338,0.000000:0.000000,-3.010338,-11.397652	0/0:12:12,0:0.999915,0.000085,0.000000:0.000000,-3.612406,-11.691209	0/0:12:12,0:0.999915,0.000085,0.000000:0.000000,-3.612406,-11.832009	0/0:12:12,0:0.999915,0.000085,0.000000:0.000000,-3.612406,-11.832009	0/1:15:12,3:0.019531,0.980469,0.000000:-2.161230,0.000000,-9.099008	0/0:17:17,0:0.999997,0.000003,0.000000:0.000000,-5.117575,-12.133298	0/0:13:13,0:0.999958,0.000042,0.000000:0.000000,-3.913440,-11.969707	0/1:11:8,3:0.001481,0.998519,0.000000:-3.289244,0.000000,-8.497297	0/0:25:25,0:1.000000,0.000000,0.000000:0.000000,-7.525845,-12.074273	0/0:14:14,0:0.999979,0.000021,0.000000:0.000000,-4.214473,-12.068471	0/1:8:6,2:0.015112,0.984888,0.000000:-2.274596,0.000000,-7.640971	0/0:12:12,0:0.999915,0.000085,0.000000:0.000000,-3.612406,-11.832009	0/0:9:9,0:0.999324,0.000676,0.000000:0.000000,-2.709304,-11.073869
NC_035107.1	48286022	.	A	G	.	PASS	NS=35;DP=332;AF=0.114007	GT:DP:AD:GP:GL	0/1:13:8,5:0.000008,0.999992,0.000000:-5.710699,0.000000,-8.325885	./.:0:0,0:0.784984,0.202018,0.012998:0.000000,0.000000,0.000000	./.:0:0,0:0.784984,0.202018,0.012998:0.000000,0.000000,0.000000	0/0:8:8,0:0.998996,0.001004,0.000000:0.000000,-2.408271,-10.655859	0/0:8:8,0:0.998996,0.001004,0.000000:0.000000,-2.408271,-10.655859	0/0:5:5,0:0.992022,0.007978,0.000000:0.000000,-1.505169,-8.590316	0/0:7:7,0:0.997994,0.002006,0.000000:0.000000,-2.107237,-10.121484	0/0:17:17,0:0.999998,0.000002,0.000000:0.000000,-5.117575,-12.116966	./.:9:8,1:0.861354,0.138646,0.000000:0.000000,-0.203805,-8.635232	0/0:10:10,0:0.999749,0.000251,0.000000:0.000000,-3.010338,-11.397652	0/0:10:10,0:0.999749,0.000251,0.000000:0.000000,-3.010338,-11.397652	0/1:9:5,4:0.000016,0.999984,0.000000:-5.374803,0.000000,-6.600218	0/1:14:8,6:0.000001,0.999999,0.000000:-6.601719,0.000000,-8.198804	0/0:5:5,0:0.992022,0.007978,0.000000:0.000000,-1.505169,-8.590316	0/0:8:8,0:0.998996,0.001004,0.000000:0.000000,-2.408271,-10.655859	0/0:12:12,0:0.999937,0.000063,0.000000:0.000000,-3.612406,-11.832009	0/1:13:4,9:0.000000,0.999997,0.000003:-8.754930,0.000000,-4.355089	0/0:5:5,0:0.992022,0.007978,0.000000:0.000000,-1.505169,-8.590316	0/0:10:10,0:0.999749,0.000251,0.000000:0.000000,-3.010338,-11.397652	./.:0:0,0:0.784984,0.202018,0.012998:0.000000,0.000000,0.000000	./.:0:0,0:0.784984,0.202018,0.012998:0.000000,0.000000,0.000000	0/0:13:13,0:0.999969,0.000031,0.000000:0.000000,-3.913440,-11.969707	0/0:6:6,0:0.995995,0.004005,0.000000:0.000000,-1.806203,-9.402512	0/0:5:5,0:0.992022,0.007978,0.000000:0.000000,-1.505169,-8.590316	0/0:9:9,0:0.999498,0.000502,0.000000:0.000000,-2.709304,-11.073869	0/0:6:6,0:0.995995,0.004005,0.000000:0.000000,-1.806203,-9.443844	0/0:7:7,0:0.997994,0.002006,0.000000:0.000000,-2.107237,-10.121484	0/0:11:11,0:0.999874,0.000126,0.000000:0.000000,-3.311372,-11.645394	0/0:10:10,0:0.999749,0.000251,0.000000:0.000000,-3.010338,-11.397652	0/0:6:6,0:0.995995,0.004005,0.000000:0.000000,-1.806203,-8.984982	./.:0:0,0:0.784984,0.202018,0.012998:0.000000,0.000000,0.000000	./.:0:0,0:0.784984,0.202018,0.012998:0.000000,0.000000,0.000000	0/0:8:8,0:0.998996,0.001004,0.000000:0.000000,-2.408271,-10.655859	0/1:16:10,6:0.000003,0.999997,0.000000:-6.153901,0.000000,-8.879804	0/0:8:8,0:0.998996,0.001004,0.000000:0.000000,-2.408271,-10.329154	0/0:5:5,0:0.992022,0.007978,0.000000:0.000000,-1.505169,-8.590316	0/0:5:5,0:0.992022,0.007978,0.000000:0.000000,-1.505169,-8.590316	0/1:10:7,3:0.001054,0.998946,0.000000:-3.566337,0.000000,-8.086326	./.:0:0,0:0.784984,0.202018,0.012998:0.000000,0.000000,0.000000	./.:0:0,0:0.784984,0.202018,0.012998:0.000000,0.000000,0.000000	./.:0:0,0:0.784984,0.202018,0.012998:0.000000,0.000000,0.000000	0/0:10:10,0:0.999749,0.000251,0.000000:0.000000,-3.010338,-11.397652	0/1:9:4,5:0.000001,0.999999,0.000000:-6.600218,0.000000,-5.374803	0/1:12:6,6:0.000000,1.000000,0.000000:-7.016098,0.000000,-7.016098	0/0:13:13,0:0.999969,0.000031,0.000000:0.000000,-3.913440,-11.969707
NC_035107.1	48552942	.	T	C	.	PASS	NS=41;DP=878;AF=0.445584	GT:DP:AD:GP:GL	0/1:28:23,5:0.010606,0.989394,0.000000:-1.763693,0.000000,-7.873681	0/1:26:17,9:0.000000,1.000000,0.000000:-6.674057,0.000000,-9.100020	./.:15:13,2:0.271224,0.728776,0.000000:-0.223141,0.000000,-8.716779	0/1:14:6,8:0.000000,1.000000,0.000000:-8.198804,0.000000,-6.601719	./.:20:18,2:0.918109,0.081891,0.000000:0.000000,-1.255782,-9.278342	0/1:25:15,10:0.000000,1.000000,0.000000:-7.339030,0.000000,-9.163461	0/1:36:29,7:0.003401,0.996599,0.000000:-2.260841,0.000000,-7.168860	0/1:19:15,4:0.001168,0.998832,0.000000:-2.725749,0.000000,-9.064099	./.:38:33,5:0.870459,0.129541,0.000000:0.000000,-1.033466,-6.644751	0/0:38:34,4:0.996682,0.003318,0.000000:0.000000,-2.683845,-7.605703	0/1:7:3,4:0.000001,0.999982,0.000017:-5.837026,0.000000,-4.375924	0/0:30:27,3:0.989663,0.010336,0.000000:0.000000,-2.187239,-8.342160	0/1:29:22,7:0.000052,0.999948,0.000000:-4.076272,0.000000,-8.558111	0/1:12:6,6:0.000000,1.000000,0.000000:-7.016098,0.000000,-7.016098	0/1:18:9,9:0.000000,1.000000,0.000000:-8.049784,0.000000,-8.049784	0/1:21:17,4:0.004198,0.995802,0.000000:-2.169045,0.000000,-8.719171	0/1:14:9,5:0.000002,0.999998,0.000000:-5.468337,0.000000,-8.687361	0/1:29:20,9:0.000001,0.999999,0.000000:-6.017108,0.000000,-9.002573	0/1:26:19,7:0.000022,0.999978,0.000000:-4.444062,0.000000,-8.921886	0/1:18:11,7:0.000000,1.000000,0.000000:-6.317844,0.000000,-8.817763	0/1:12:9,3:0.000714,0.999286,0.000000:-2.940002,0.000000,-8.784511	0/1:16:6,10:0.000000,1.000000,0.000000:-8.879804,0.000000,-6.153901	0/1:21:16,5:0.000134,0.999866,0.000000:-3.665610,0.000000,-9.098966	0/1:14:11,3:0.002225,0.997775,0.000000:-2.445509,0.000000,-9.069031	0/1:8:5,3:0.000048,0.999952,0.000000:-4.110785,0.000000,-6.243294	./.:11:10,1:0.798640,0.201360,0.000000:0.000000,-0.804503,-9.540916	0/1:23:11,12:0.000000,1.000000,0.000000:-8.832977,0.000000,-8.244930	0/1:10:8,2:0.012478,0.987522,0.000000:-1.692283,0.000000,-8.517961	0/1:17:12,5:0.000012,0.999988,0.000000:-4.713990,0.000000,-9.213235	0/1:23:19,4:0.015113,0.984887,0.000000:-1.607919,0.000000,-8.390467	0/1:14:9,5:0.000002,0.999998,0.000000:-5.468337,0.000000,-8.662439	0/1:16:12,4:0.000175,0.999825,0.000000:-3.549899,0.000000,-9.008270	0/1:17:12,5:0.000012,0.999988,0.000000:-4.713990,0.000000,-9.040604	0/1:12:6,6:0.000000,1.000000,0.000000:-7.016098,0.000000,-7.016098	0/1:11:6,5:0.000000,1.000000,0.000000:-6.175486,0.000000,-6.747291	0/1:15:7,8:0.000000,1.000000,0.000000:-8.052696,0.000000,-7.319960	0/1:8:4,4:0.000002,0.999997,0.000001:-5.612182,0.000000,-5.612182	0/1:23:14,9:0.000000,1.000000,0.000000:-7.291990,0.000000,-9.265003	0/1:26:18,8:0.000001,0.999999,0.000000:-5.826879,0.000000,-9.106154	0/1:20:14,6:0.000004,0.999996,0.000000:-5.195029,0.000000,-9.290391	0/1:17:12,5:0.000042,0.999958,0.000000:-4.171774,0.000000,-9.213235	0/1:22:12,10:0.000000,1.000000,0.000000:-8.104879,0.000000,-8.751442	0/1:27:16,11:0.000000,1.000000,0.000000:-7.794297,0.000000,-9.172311	0/1:14:11,3:0.002225,0.997775,0.000000:-2.445509,0.000000,-9.069031	0/1:17:9,8:0.000000,1.000000,0.000000:-7.717774,0.000000,-8.062167
NC_035107.1	49168119	.	G	C	.	PASS	NS=37;DP=356;AF=0.378689	GT:DP:AD:GP:GL	0/0:9:9,0:0.997625,0.002375,0.000000:0.000000,-2.709304,-10.796965	0/0:9:9,0:0.997625,0.002375,0.000000:0.000000,-2.709304,-10.796965	0/1:7:3,4:0.000001,0.999986,0.000013:-5.837026,0.000000,-4.375924	0/1:7:5,2:0.021688,0.978312,0.000000:-1.568256,0.000000,-6.949327	0/1:11:8,3:0.000421,0.999579,0.000000:-3.289244,0.000000,-8.438457	0/0:9:9,0:0.997625,0.002375,0.000000:0.000000,-2.709304,-10.796965	0/0:16:16,0:0.999981,0.000019,0.000000:0.000000,-4.816541,-12.162334	0/0:17:17,0:0.999991,0.000009,0.000000:0.000000,-5.117575,-12.062634	./.:10:9,1:0.723687,0.276313,0.000000:0.000000,-0.504154,-9.152080	0/1:10:5,5:0.000000,1.000000,0.000000:-6.394306,0.000000,-6.295988	1/1:8:0,8:0.000000,0.012655,0.987345:-10.298637,-2.408271,0.000000	0/0:6:6,0:0.981310,0.018690,0.000000:0.000000,-1.806203,-9.443844	0/0:11:11,0:0.999405,0.000595,0.000000:0.000000,-3.311372,-11.425358	0/1:11:5,6:0.000000,1.000000,0.000000:-6.747291,0.000000,-6.175486	0/0:11:11,0:0.999405,0.000595,0.000000:0.000000,-3.311372,-11.404157	0/0:11:11,0:0.999405,0.000595,0.000000:0.000000,-3.311372,-11.645394	./.:0:0,0:0.386028,0.470567,0.143405:0.000000,0.000000,0.000000	0/0:5:5,0:0.963306,0.036694,0.000000:0.000000,-1.505169,-8.590316	0/0:15:15,0:0.999963,0.000037,0.000000:0.000000,-4.515507,-12.023336	0/0:7:7,0:0.990567,0.009433,0.000000:0.000000,-2.107237,-10.121484	0/0:14:14,0:0.999926,0.000074,0.000000:0.000000,-4.214473,-11.926949	0/0:10:10,0:0.998811,0.001189,0.000000:0.000000,-3.010338,-11.397652	0/0:10:10,0:0.998811,0.001189,0.000000:0.000000,-3.010338,-11.397652	0/0:6:6,0:0.981310,0.018690,0.000000:0.000000,-1.806203,-9.443844	./.:0:0,0:0.386028,0.470567,0.143405:0.000000,0.000000,0.000000	./.:0:0,0:0.386028,0.470567,0.143405:0.000000,0.000000,0.000000	0/0:9:9,0:0.997625,0.002375,0.000000:0.000000,-2.709304,-11.073869	0/0:8:8,0:0.995261,0.004739,0.000000:0.000000,-2.408271,-10.655859	./.:0:0,0:0.386028,0.470567,0.143405:0.000000,0.000000,0.000000	0/0:9:9,0:0.997625,0.002375,0.000000:0.000000,-2.709304,-11.023996	1/1:7:0,7:0.000000,0.024994,0.975006:-10.121484,-2.107237,0.000000	1/1:7:0,7:0.000000,0.024994,0.975006:-9.982010,-2.107237,0.000000	1/1:6:0,6:0.000000,0.048769,0.951231:-8.942176,-1.806203,0.000000	./.:0:0,0:0.386028,0.470567,0.143405:0.000000,0.000000,0.000000	1/1:6:0,6:0.000000,0.048769,0.951231:-9.443844,-1.806203,0.000000	./.:5:0,5:0.000000,0.093002,0.906998:-7.993726,-1.505169,0.000000	0/0:7:7,0:0.990567,0.009433,0.000000:0.000000,-2.107237,-10.121484	1/1:7:0,7:0.000000,0.024994,0.975006:-10.086665,-2.107237,0.000000	./.:9:1,8:0.000000,0.672384,0.327616:-8.664644,-0.203805,0.000000	0/1:6:2,4:0.000001,0.999570,0.000429:-6.042860,0.000000,-2.850809	1/1:6:0,6:0.000000,0.048769,0.951231:-9.443844,-1.806203,0.000000	1/1:6:0,6:0.000000,0.048769,0.951231:-8.942176,-1.806203,0.000000	0/1:12:4,8:0.000000,0.999993,0.000007:-8.428302,0.000000,-4.617396	1/1:8:0,8:0.000000,0.012655,0.987345:-10.298637,-2.408271,0.000000	1/1:8:0,8:0.000000,0.012655,0.987345:-10.655859,-2.408271,0.000000
NC_035107.1	49858501	.	A	T	.	PASS	NS=37;DP=439;AF=0.164447	GT:DP:AD:GP:GL	0/0:6:6,0:0.993888,0.006112,0.000000:0.000000,-1.806203,-9.443844	0/0:19:19,0:0.999999,0.000001,0.000000:0.000000,-5.719643,-11.986591	0/0:17:17,0:0.999997,0.000003,0.000000:0.000000,-5.117575,-12.116966	0/0:12:12,0:0.999904,0.000096,0.000000:0.000000,-3.612406,-11.832009	0/0:7:7,0:0.996934,0.003066,0.000000:0.000000,-2.107237,-10.121484	0/0:11:11,0:0.999808,0.000192,0.000000:0.000000,-3.311372,-11.645394	0/0:10:10,0:0.999616,0.000384,0.000000:0.000000,-3.010338,-11.397652	0/0:12:12,0:0.999904,0.000096,0.000000:0.000000,-3.612406,-11.832009	0/0:15:15,0:0.999988,0.000012,0.000000:0.000000,-4.515507,-12.136443	0/0:24:24,0:1.000000,0.000000,0.000000:0.000000,-7.224812,-12.085300	./.:0:0,0:0.698149,0.274808,0.027043:0.000000,0.000000,0.000000	0/0:7:7,0:0.996934,0.003066,0.000000:0.000000,-2.107237,-10.121484	0/0:10:10,0:0.999616,0.000384,0.000000:0.000000,-3.010338,-11.397652	0/0:11:11,0:0.999808,0.000192,0.000000:0.000000,-3.311372,-11.645394	0/0:19:19,0:0.999999,0.000001,0.000000:0.000000,-5.719643,-12.144460	0/0:9:9,0:0.999232,0.000768,0.000000:0.000000,-2.709304,-10.796965	0/0:7:7,0:0.996934,0.003066,0.000000:0.000000,-2.107237,-10.121484	0/0:13:13,0:0.999952,0.000048,0.000000:0.000000,-3.913440,-11.647952	0/0:15:15,0:0.999988,0.000012,0.000000:0.000000,-4.515507,-12.136443	0/0:9:9,0:0.999232,0.000768,0.000000:0.000000,-2.709304,-11.073869	0/0:13:13,0:0.999952,0.000048,0.000000:0.000000,-3.913440,-11.969707	0/0:5:5,0:0.987849,0.012151,0.000000:0.000000,-1.505169,-8.044582	./.:0:0,0:0.698149,0.274808,0.027043:0.000000,0.000000,0.000000	./.:0:0,0:0.698149,0.274808,0.027043:0.000000,0.000000,0.000000	0/0:11:11,0:0.999808,0.000192,0.000000:0.000000,-3.311372,-11.645394	./.:0:0,0:0.698149,0.274808,0.027043:0.000000,0.000000,0.000000	0/0:10:10,0:0.999616,0.000384,0.000000:0.000000,-3.010338,-11.397652	0/0:7:7,0:0.996934,0.003066,0.000000:0.000000,-2.107237,-10.121484	0/0:8:8,0:0.998465,0.001535,0.000000:0.000000,-2.408271,-10.655859	0/0:9:9,0:0.999232,0.000768,0.000000:0.000000,-2.709304,-11.073869	0/1:8:5,3:0.000197,0.999803,0.000000:-4.110785,0.000000,-6.788182	0/1:7:2,5:0.000000,0.997802,0.002197:-6.949327,0.000000,-1.650150	0/1:14:10,4:0.000207,0.999793,0.000000:-4.089384,0.000000,-8.978023	0/1:8:2,6:0.000000,0.999477,0.000523:-7.640971,0.000000,-2.274596	0/1:11:7,4:0.000034,0.999966,0.000000:-4.875549,0.000000,-7.977350	0/1:12:8,4:0.000061,0.999939,0.000000:-4.617396,0.000000,-8.101881	0/1:6:4,2:0.003569,0.996431,0.000000:-2.850809,0.000000,-6.042860	0/1:12:7,5:0.000003,0.999997,0.000000:-5.946911,0.000000,-7.839853	./.:0:0,0:0.698149,0.274808,0.027043:0.000000,0.000000,0.000000	./.:0:0,0:0.698149,0.274808,0.027043:0.000000,0.000000,0.000000	0/1:14:7,7:0.000000,1.000000,0.000000:-7.507062,0.000000,-7.507062	0/1:15:5,10:0.000000,0.999999,0.000001:-8.944683,0.000000,-5.220914	0/1:14:9,5:0.000009,0.999991,0.000000:-5.468337,0.000000,-8.687361	./.:13:11,2:0.281245,0.718755,0.000000:-0.812416,0.000000,-8.957776	./.:8:1,7:0.000000,0.926964,0.073036:-8.153189,0.000000,-0.096544
NC_035107.1	50370796	.	C	A	.	PASS	NS=44;DP=731;AF=0.121282	GT:DP:AD:GP:GL	0/0:22:22,0:1.000000,0.000000,0.000000:0.000000,-6.622744,-12.175633	0/0:15:15,0:0.999992,0.000008,0.000000:0.000000,-4.515507,-12.136443	0/0:20:20,0:1.000000,0.000000,0.000000:0.000000,-6.020676,-12.148660	0/0:16:16,0:0.999996,0.000004,0.000000:0.000000,-4.816541,-12.180258	0/0:15:15,0:0.999992,0.000008,0.000000:0.000000,-4.515507,-12.136443	0/0:21:21,0:1.000000,0.000000,0.000000:0.000000,-6.321710,-12.193515	0/0:27:27,0:1.000000,0.000000,0.000000:0.000000,-8.127913,-11.949672	0/0:20:20,0:1.000000,0.000000,0.000000:0.000000,-6.020676,-12.148660	0/0:9:9,0:0.999461,0.000539,0.000000:0.000000,-2.709304,-11.073869	0/0:7:7,0:0.997848,0.002152,0.000000:0.000000,-2.107237,-10.121484	0/0:16:16,0:0.999996,0.000004,0.000000:0.000000,-4.816541,-12.180258	0/0:19:19,0:0.999999,0.000001,0.000000:0.000000,-5.719643,-12.151072	0/0:27:27,0:1.000000,0.000000,0.000000:0.000000,-8.127913,-12.030920	0/0:12:12,0:0.999933,0.000067,0.000000:0.000000,-3.612406,-11.832009	0/0:27:27,0:1.000000,0.000000,0.000000:0.000000,-8.127913,-12.061455	0/0:13:13,0:0.999966,0.000034,0.000000:0.000000,-3.913440,-11.834473	0/0:20:20,0:1.000000,0.000000,0.000000:0.000000,-6.020676,-12.195818	0/0:12:12,0:0.999933,0.000067,0.000000:0.000000,-3.612406,-11.832009	0/0:32:32,0:1.000000,0.000000,0.000000:0.000000,-9.633083,-11.988309	0/0:18:18,0:0.999999,0.000001,0.000000:0.000000,-5.418609,-12.215952	0/0:6:6,0:0.995706,0.004294,0.000000:0.000000,-1.806203,-9.443844	0/0:24:24,0:1.000000,0.000000,0.000000:0.000000,-7.224812,-12.089789	0/0:17:17,0:0.999998,0.000002,0.000000:0.000000,-5.117575,-12.205305	0/0:14:14,0:0.999983,0.000017,0.000000:0.000000,-4.214473,-12.068471	0/0:18:18,0:0.999999,0.000001,0.000000:0.000000,-5.418609,-12.064130	0/0:17:17,0:0.999998,0.000002,0.000000:0.000000,-5.117575,-12.125162	0/0:9:9,0:0.999461,0.000539,0.000000:0.000000,-2.709304,-11.073869	0/0:7:7,0:0.997848,0.002152,0.000000:0.000000,-2.107237,-10.121484	0/0:16:16,0:0.999996,0.000004,0.000000:0.000000,-4.816541,-12.180258	0/0:17:17,0:0.999998,0.000002,0.000000:0.000000,-5.117575,-12.205305	0/1:12:9,3:0.003529,0.996471,0.000000:-3.009802,0.000000,-8.784511	0/0:12:11,1:0.978777,0.021223,0.000000:0.000000,-1.104853,-9.666812	0/0:24:24,0:1.000000,0.000000,0.000000:0.000000,-7.224812,-12.133663	0/1:13:8,5:0.000007,0.999993,0.000000:-5.710699,0.000000,-8.325885	0/1:11:6,5:0.000002,0.999998,0.000000:-6.175486,0.000000,-7.205299	0/1:17:12,5:0.000070,0.999930,0.000000:-4.713990,0.000000,-9.213235	0/0:7:7,0:0.997848,0.002152,0.000000:0.000000,-2.107237,-10.121484	0/1:20:15,5:0.000532,0.999468,0.000000:-3.832952,0.000000,-9.083661	0/1:20:14,6:0.000023,0.999977,0.000000:-5.195029,0.000000,-9.290391	0/1:14:7,7:0.000000,1.000000,0.000000:-7.507062,0.000000,-7.507062	0/0:10:10,0:0.999731,0.000269,0.000000:0.000000,-3.010338,-11.397652	0/1:7:4,3:0.000152,0.999847,0.000000:-4.375924,0.000000,-5.837026	./.:17:14,3:0.113887,0.886113,0.000000:-1.450042,0.000000,-8.879449	0/1:15:6,9:0.000000,1.000000,0.000000:-8.591569,0.000000,-6.381212	0/1:19:12,7:0.000001,0.999999,0.000000:-6.483877,0.000000,-9.016922
NC_035107.1	52292923	.	G	C	.	PASS	NS=35;DP=262;AF=0.230747	GT:DP:AD:GP:GL	0/1:9:3,6:0.000000,0.999908,0.000092:-7.526475,0.000000,-3.211100	0/0:7:7,0:0.995335,0.004665,0.000000:0.000000,-2.107237,-10.121484	1/1:13:0,13:0.000000,0.000813,0.999187:-11.969707,-3.913440,0.000000	0/0:13:13,0:0.999927,0.000073,0.000000:0.000000,-3.913440,-11.969707	0/1:9:4,5:0.000000,0.999999,0.000001:-6.600218,0.000000,-5.374803	1/1:9:0,9:0.000000,0.012854,0.987146:-11.073869,-2.709304,0.000000	0/1:10:7,3:0.000452,0.999548,0.000000:-3.566337,0.000000,-8.086326	0/1:10:5,5:0.000001,0.999999,0.000000:-6.394306,0.000000,-6.394306	0/1:11:5,6:0.000000,1.000000,0.000000:-7.205299,0.000000,-6.175486	0/1:7:2,5:0.000000,0.999590,0.000409:-6.949327,0.000000,-2.563712	0/1:5:3,2:0.001220,0.998778,0.000002:-3.134982,0.000000,-4.880085	0/1:5:2,3:0.000022,0.999868,0.000110:-4.880085,0.000000,-3.134982	0/1:6:2,4:0.000002,0.999787,0.000211:-6.042860,0.000000,-2.850809	0/0:7:7,0:0.995335,0.004665,0.000000:0.000000,-2.107237,-10.121484	0/0:8:8,0:0.997662,0.002338,0.000000:0.000000,-2.408271,-10.655859	./.:0:0,0:0.591750,0.355006,0.053244:0.000000,0.000000,0.000000	0/0:5:5,0:0.981598,0.018402,0.000000:0.000000,-1.505169,-8.590316	0/0:10:10,0:0.999415,0.000585,0.000000:0.000000,-3.010338,-11.162100	0/0:5:5,0:0.981598,0.018402,0.000000:0.000000,-1.505169,-8.590316	0/1:5:3,2:0.001220,0.998778,0.000002:-3.134982,0.000000,-4.880085	0/0:5:5,0:0.981598,0.018402,0.000000:0.000000,-1.505169,-8.590316	0/1:9:5,4:0.000007,0.999993,0.000000:-5.374803,0.000000,-6.600218	0/0:6:6,0:0.990714,0.009286,0.000000:0.000000,-1.806203,-9.443844	0/0:9:9,0:0.998830,0.001170,0.000000:0.000000,-2.709304,-11.073869	./.:0:0,0:0.591750,0.355006,0.053244:0.000000,0.000000,0.000000	0/1:5:3,2:0.001220,0.998778,0.000002:-3.134982,0.000000,-4.880085	0/0:8:8,0:0.997662,0.002338,0.000000:0.000000,-2.408271,-10.655859	0/0:9:9,0:0.998830,0.001170,0.000000:0.000000,-2.709304,-11.073869	0/0:8:8,0:0.997662,0.002338,0.000000:0.000000,-2.408271,-10.655859	0/0:6:6,0:0.990714,0.009286,0.000000:0.000000,-1.806203,-9.069652	0/0:6:6,0:0.990714,0.009286,0.000000:0.000000,-1.806203,-9.069652	./.:0:0,0:0.591750,0.355006,0.053244:0.000000,0.000000,0.000000	./.:0:0,0:0.591750,0.355006,0.053244:0.000000,0.000000,0.000000	./.:0:0,0:0.591750,0.355006,0.053244:0.000000,0.000000,0.000000	0/0:7:7,0:0.995335,0.004665,0.000000:0.000000,-2.107237,-10.121484	./.:0:0,0:0.591750,0.355006,0.053244:0.000000,0.000000,0.000000	0/0:8:8,0:0.997662,0.002338,0.000000:0.000000,-2.408271,-10.389484	0/0:7:7,0:0.995335,0.004665,0.000000:0.000000,-2.107237,-10.121484	0/0:5:5,0:0.981598,0.018402,0.000000:0.000000,-1.505169,-8.145222	0/0:5:5,0:0.981598,0.018402,0.000000:0.000000,-1.505169,-8.590316	./.:0:0,0:0.591750,0.355006,0.053244:0.000000,0.000000,0.000000	./.:0:0,0:0.591750,0.355006,0.053244:0.000000,0.000000,0.000000	./.:0:0,0:0.591750,0.355006,0.053244:0.000000,0.000000,0.000000	0/0:5:5,0:0.981598,0.018402,0.000000:0.000000,-1.505169,-8.145222	./.:0:0,0:0.591750,0.355006,0.053244:0.000000,0.000000,0.000000
NC_035107.1	52857875	.	A	C	.	PASS	NS=34;DP=282;AF=0.265328	GT:DP:AD:GP:GL	0/0:12:12,0:0.999824,0.000176,0.000000:0.000000,-3.612406,-11.832009	0/1:8:4,4:0.000003,0.999996,0.000000:-5.612182,0.000000,-5.612182	1/1:8:0,8:0.000000,0.021173,0.978827:-10.655859,-2.408271,0.000000	./.:6:5,1:0.217526,0.782474,0.000000:-0.697239,0.000000,-7.065391	0/1:11:3,8:0.000000,0.999907,0.000093:-8.497297,0.000000,-3.289244	./.:6:0,6:0.000000,0.079634,0.920366:-9.443844,-1.806203,0.000000	0/1:10:6,4:0.000010,0.999990,0.000000:-5.128513,0.000000,-7.336236	./.:8:1,7:0.000000,0.873681,0.126319:-8.153189,0.000000,-0.096544	1/1:7:0,7:0.000000,0.041468,0.958532:-10.121484,-2.107237,0.000000	0/1:7:4,3:0.000058,0.999941,0.000000:-4.375924,0.000000,-5.837026	./.:5:0,5:0.000000,0.147521,0.852479:-8.541142,-1.505169,0.000000	./.:0:0,0:0.539743,0.389858,0.070399:0.000000,0.000000,0.000000	1/1:7:0,7:0.000000,0.041468,0.958532:-9.734813,-2.107237,0.000000	0/1:8:2,6:0.000000,0.999041,0.000959:-7.640971,0.000000,-2.274596	./.:5:4,1:0.122204,0.877796,0.000000:-0.997587,0.000000,-6.216064	0/0:5:5,0:0.977927,0.022073,0.000000:0.000000,-1.505169,-8.590316	0/0:6:6,0:0.988841,0.011159,0.000000:0.000000,-1.806203,-9.443844	./.:0:0,0:0.539743,0.389858,0.070399:0.000000,0.000000,0.000000	./.:0:0,0:0.539743,0.389858,0.070399:0.000000,0.000000,0.000000	0/1:12:8,4:0.000033,0.999967,0.000000:-4.617396,0.000000,-8.428302	0/0:6:6,0:0.988841,0.011159,0.000000:0.000000,-1.806203,-9.443844	0/1:8:3,5:0.000000,0.999986,0.000014:-6.788182,0.000000,-4.110785	0/0:8:8,0:0.997187,0.002813,0.000000:0.000000,-2.408271,-10.655859	0/0:6:6,0:0.988841,0.011159,0.000000:0.000000,-1.806203,-9.443844	0/0:6:6,0:0.988841,0.011159,0.000000:0.000000,-1.806203,-9.443844	0/1:6:3,3:0.000032,0.999964,0.000004:-4.633696,0.000000,-4.633696	0/0:5:5,0:0.977927,0.022073,0.000000:0.000000,-1.505169,-8.590316	0/0:7:7,0:0.994389,0.005611,0.000000:0.000000,-2.107237,-10.121484	0/0:7:7,0:0.994389,0.005611,0.000000:0.000000,-2.107237,-10.121484	0/0:11:11,0:0.999647,0.000353,0.000000:0.000000,-3.311372,-11.444174	0/0:5:5,0:0.977927,0.022073,0.000000:0.000000,-1.505169,-8.590316	0/0:5:5,0:0.977927,0.022073,0.000000:0.000000,-1.505169,-8.590316	./.:0:0,0:0.539743,0.389858,0.070399:0.000000,0.000000,0.000000	0/0:6:6,0:0.988841,0.011159,0.000000:0.000000,-1.806203,-9.443844	0/0:8:8,0:0.997187,0.002813,0.000000:0.000000,-2.408271,-10.655859	./.:0:0,0:0.539743,0.389858,0.070399:0.000000,0.000000,0.000000	./.:0:0,0:0.539743,0.389858,0.070399:0.000000,0.000000,0.000000	0/0:8:8,0:0.997187,0.002813,0.000000:0.000000,-2.408271,-10.655859	0/0:7:7,0:0.994389,0.005611,0.000000:0.000000,-2.107237,-9.734813	0/0:12:12,0:0.999824,0.000176,0.000000:0.000000,-3.612406,-11.832009	0/0:5:5,0:0.977927,0.022073,0.000000:0.000000,-1.505169,-8.590316	0/0:8:8,0:0.997187,0.002813,0.000000:0.000000,-2.408271,-10.655859	0/0:6:6,0:0.988841,0.011159,0.000000:0.000000,-1.806203,-9.443844	0/0:6:6,0:0.988841,0.011159,0.000000:0.000000,-1.806203,-9.443844	0/0:5:5,0:0.977927,0.022073,0.000000:0.000000,-1.505169,-8.590316
NC_035107.1	53318086	.	G	A	.	PASS	NS=34;DP=290;AF=0.293445	GT:DP:AD:GP:GL	0/1:7:2,5:0.000001,0.999432,0.000567:-5.924976,0.000000,-2.563712	0/1:7:2,5:0.000000,0.999433,0.000567:-6.949327,0.000000,-2.563712	./.:5:0,5:0.000000,0.130798,0.869202:-8.095053,-1.505169,0.000000	0/0:8:8,0:0.996766,0.003234,0.000000:0.000000,-2.408271,-10.655859	0/1:9:7,2:0.012337,0.987663,0.000000:-1.984003,0.000000,-8.153669	./.:5:0,5:0.000000,0.130798,0.869202:-8.590316,-1.505169,0.000000	0/1:12:5,7:0.000000,1.000000,0.000000:-7.489400,0.000000,-5.946911	0/1:10:4,6:0.000000,0.999998,0.000002:-7.003757,0.000000,-5.128513	1/1:8:0,8:0.000000,0.018462,0.981538:-10.655859,-2.408271,0.000000	1/1:8:0,8:0.000000,0.018462,0.981538:-10.655859,-2.408271,0.000000	1/1:9:0,9:0.000000,0.009317,0.990683:-11.073869,-2.709304,0.000000	./.:0:0,0:0.499220,0.414670,0.086110:0.000000,0.000000,0.000000	1/1:13:0,13:0.000000,0.000587,0.999413:-11.969707,-3.913440,0.000000	0/1:7:4,3:0.000051,0.999949,0.000000:-4.375924,0.000000,-5.837026	0/1:7:3,4:0.000002,0.999990,0.000009:-5.837026,0.000000,-4.375924	0/0:10:10,0:0.999190,0.000810,0.000000:0.000000,-3.010338,-11.183932	0/0:5:5,0:0.974700,0.025300,0.000000:0.000000,-1.505169,-8.590316	0/0:9:9,0:0.998380,0.001620,0.000000:0.000000,-2.709304,-11.073869	0/0:7:7,0:0.993553,0.006447,0.000000:0.000000,-2.107237,-10.121484	0/1:8:3,5:0.000000,0.999984,0.000016:-6.788182,0.000000,-4.110785	0/0:8:8,0:0.996766,0.003234,0.000000:0.000000,-2.408271,-10.655859	0/1:8:3,5:0.000000,0.999984,0.000016:-6.788182,0.000000,-4.110785	./.:0:0,0:0.499220,0.414670,0.086110:0.000000,0.000000,0.000000	0/0:8:8,0:0.996766,0.003234,0.000000:0.000000,-2.408271,-10.655859	0/0:8:8,0:0.996766,0.003234,0.000000:0.000000,-2.408271,-10.655859	./.:0:0,0:0.499220,0.414670,0.086110:0.000000,0.000000,0.000000	0/0:6:6,0:0.987188,0.012812,0.000000:0.000000,-1.806203,-9.443844	./.:5:4,1:0.107987,0.892012,0.000000:-0.997587,0.000000,-6.216064	./.:0:0,0:0.499220,0.414670,0.086110:0.000000,0.000000,0.000000	0/0:7:7,0:0.993553,0.006447,0.000000:0.000000,-2.107237,-10.121484	./.:0:0,0:0.499220,0.414670,0.086110:0.000000,0.000000,0.000000	0/0:7:7,0:0.993553,0.006447,0.000000:0.000000,-2.107237,-10.121484	0/0:7:7,0:0.993553,0.006447,0.000000:0.000000,-2.107237,-9.770618	./.:0:0,0:0.499220,0.414670,0.086110:0.000000,0.000000,0.000000	0/0:9:9,0:0.998380,0.001620,0.000000:0.000000,-2.709304,-10.658251	0/0:10:10,0:0.999190,0.000810,0.000000:0.000000,-3.010338,-11.397652	0/0:6:6,0:0.987188,0.012812,0.000000:0.000000,-1.806203,-9.443844	0/0:7:7,0:0.993553,0.006447,0.000000:0.000000,-2.107237,-10.121484	0/0:7:7,0:0.993553,0.006447,0.000000:0.000000,-2.107237,-10.121484	./.:0:0,0:0.499220,0.414670,0.086110:0.000000,0.000000,0.000000	0/0:12:12,0:0.999797,0.000203,0.000000:0.000000,-3.612406,-11.832009	0/0:5:5,0:0.974700,0.025300,0.000000:0.000000,-1.505169,-8.590316	0/0:7:7,0:0.993553,0.006447,0.000000:0.000000,-2.107237,-10.121484	./.:0:0,0:0.499220,0.414670,0.086110:0.000000,0.000000,0.000000	0/0:8:8,0:0.996766,0.003234,0.000000:0.000000,-2.408271,-10.655859
NC_035107.1	53824657	.	C	A	.	PASS	NS=36;DP=301;AF=0.275846	GT:DP:AD:GP:GL	0/0:6:6,0:0.988237,0.011763,0.000000:0.000000,-1.806203,-9.443844	0/0:10:10,0:0.999257,0.000743,0.000000:0.000000,-3.010338,-11.183932	0/0:11:11,0:0.999628,0.000372,0.000000:0.000000,-3.311372,-11.645394	0/0:8:8,0:0.997033,0.002967,0.000000:0.000000,-2.408271,-10.359418	0/0:11:11,0:0.999628,0.000372,0.000000:0.000000,-3.311372,-11.645394	0/0:5:5,0:0.976747,0.023253,0.000000:0.000000,-1.505169,-8.590316	0/0:6:6,0:0.988237,0.011763,0.000000:0.000000,-1.806203,-9.443844	0/0:9:9,0:0.998514,0.001486,0.000000:0.000000,-2.709304,-11.073869	0/0:10:10,0:0.999257,0.000743,0.000000:0.000000,-3.010338,-11.397652	0/0:8:8,0:0.997033,0.002967,0.000000:0.000000,-2.408271,-10.655859	0/0:14:14,0:0.999954,0.000046,0.000000:0.000000,-4.214473,-12.068471	0/0:5:5,0:0.976747,0.023253,0.000000:0.000000,-1.505169,-8.590316	0/0:7:7,0:0.994084,0.005916,0.000000:0.000000,-2.107237,-10.121484	./.:0:0,0:0.524399,0.399510,0.076091:0.000000,0.000000,0.000000	0/0:6:6,0:0.988237,0.011763,0.000000:0.000000,-1.806203,-9.443844	0/0:6:6,0:0.988237,0.011763,0.000000:0.000000,-1.806203,-9.027449	0/0:12:12,0:0.999814,0.000186,0.000000:0.000000,-3.612406,-11.832009	0/0:8:8,0:0.997033,0.002967,0.000000:0.000000,-2.408271,-10.655859	0/0:11:11,0:0.999628,0.000372,0.000000:0.000000,-3.311372,-11.645394	0/0:5:5,0:0.976747,0.023253,0.000000:0.000000,-1.505169,-8.590316	0/0:5:5,0:0.976747,0.023253,0.000000:0.000000,-1.505169,-8.095053	0/0:8:8,0:0.997033,0.002967,0.000000:0.000000,-2.408271,-10.655859	0/0:5:5,0:0.976747,0.023253,0.000000:0.000000,-1.505169,-8.590316	./.:0:0,0:0.524399,0.399510,0.076091:0.000000,0.000000,0.000000	0/0:5:5,0:0.976747,0.023253,0.000000:0.000000,-1.505169,-8.590316	0/0:5:5,0:0.976747,0.023253,0.000000:0.000000,-1.505169,-8.590316	0/0:7:7,0:0.994084,0.005916,0.000000:0.000000,-2.107237,-10.121484	./.:0:0,0:0.524399,0.399510,0.076091:0.000000,0.000000,0.000000	0/0:8:8,0:0.997033,0.002967,0.000000:0.000000,-2.408271,-10.655859	0/0:8:8,0:0.997033,0.002967,0.000000:0.000000,-2.408271,-10.359418	1/1:11:0,11:0.000000,0.002557,0.997443:-11.645394,-3.311372,0.000000	./.:0:0,0:0.524399,0.399510,0.076091:0.000000,0.000000,0.000000	./.:6:0,6:0.000000,0.075814,0.924186:-9.443844,-1.806203,0.000000	./.:0:0,0:0.524399,0.399510,0.076091:0.000000,0.000000,0.000000	1/1:7:0,7:0.000000,0.039400,0.960600:-10.121484,-2.107237,0.000000	1/1:7:0,7:0.000000,0.039400,0.960600:-10.121484,-2.107237,0.000000	./.:0:0,0:0.524399,0.399510,0.076091:0.000000,0.000000,0.000000	1/1:8:0,8:0.000000,0.020096,0.979904:-10.655859,-2.408271,0.000000	1/1:11:0,11:0.000000,0.002557,0.997443:-11.462828,-3.311372,0.000000	1/1:7:0,7:0.000000,0.039400,0.960600:-10.121484,-2.107237,0.000000	./.:0:0,0:0.524399,0.399510,0.076091:0.000000,0.000000,0.000000	./.:6:0,6:0.000000,0.075814,0.924186:-9.443844,-1.806203,0.000000	0/1:5:1,4:0.000001,0.981207,0.018792:-6.216064,0.000000,-0.997587	1/1:11:0,11:0.000000,0.002557,0.997443:-11.645394,-3.311372,0.000000	1/1:13:0,13:0.000000,0.000640,0.999360:-11.969707,-3.913440,0.000000
NC_035107.1	54079039	.	A	G	.	PASS	NS=35;DP=303;AF=0.367394	GT:DP:AD:GP:GL	0/0:6:6,0:0.982176,0.017824,0.000000:0.000000,-1.806203,-9.443844	0/0:10:10,0:0.998867,0.001133,0.000000:0.000000,-3.010338,-11.183932	0/0:7:7,0:0.991008,0.008992,0.000000:0.000000,-2.107237,-9.770618	./.:0:0,0:0.400190,0.464831,0.134979:0.000000,0.000000,0.000000	0/0:9:9,0:0.997737,0.002263,0.000000:0.000000,-2.709304,-11.073869	./.:0:0,0:0.400190,0.464831,0.134979:0.000000,0.000000,0.000000	0/0:10:10,0:0.998867,0.001133,0.000000:0.000000,-3.010338,-11.397652	0/0:9:9,0:0.997737,0.002263,0.000000:0.000000,-2.709304,-11.073869	0/0:8:8,0:0.995484,0.004516,0.000000:0.000000,-2.408271,-10.655859	0/0:6:6,0:0.982176,0.017824,0.000000:0.000000,-1.806203,-9.443844	0/0:7:7,0:0.991008,0.008992,0.000000:0.000000,-2.107237,-10.121484	0/0:9:9,0:0.997737,0.002263,0.000000:0.000000,-2.709304,-11.073869	./.:0:0,0:0.400190,0.464831,0.134979:0.000000,0.000000,0.000000	./.:0:0,0:0.400190,0.464831,0.134979:0.000000,0.000000,0.000000	./.:0:0,0:0.400190,0.464831,0.134979:0.000000,0.000000,0.000000	0/0:6:6,0:0.982176,0.017824,0.000000:0.000000,-1.806203,-9.443844	0/0:7:7,0:0.991008,0.008992,0.000000:0.000000,-2.107237,-10.121484	0/0:8:8,0:0.995484,0.004516,0.000000:0.000000,-2.408271,-10.289757	0/0:7:7,0:0.991008,0.008992,0.000000:0.000000,-2.107237,-9.770618	0/0:5:5,0:0.964975,0.035025,0.000000:0.000000,-1.505169,-8.590316	0/0:7:7,0:0.991008,0.008992,0.000000:0.000000,-2.107237,-10.121484	0/0:11:11,0:0.999433,0.000567,0.000000:0.000000,-3.311372,-11.609161	0/0:9:9,0:0.997737,0.002263,0.000000:0.000000,-2.709304,-11.073869	0/0:5:5,0:0.964975,0.035025,0.000000:0.000000,-1.505169,-8.590316	0/0:5:5,0:0.964975,0.035025,0.000000:0.000000,-1.505169,-8.590316	0/0:11:11,0:0.999433,0.000567,0.000000:0.000000,-3.311372,-11.462828	0/0:7:7,0:0.991008,0.008992,0.000000:0.000000,-2.107237,-10.121484	0/0:5:5,0:0.964975,0.035025,0.000000:0.000000,-1.505169,-8.590316	0/0:10:10,0:0.998867,0.001133,0.000000:0.000000,-3.010338,-11.397652	./.:0:0,0:0.400190,0.464831,0.134979:0.000000,0.000000,0.000000	1/1:11:0,11:0.000000,0.001679,0.998321:-11.645394,-3.311372,0.000000	1/1:9:0,9:0.000000,0.006681,0.993319:-11.073869,-2.709304,0.000000	1/1:8:0,8:0.000000,0.013273,0.986727:-10.655859,-2.408271,0.000000	1/1:7:0,7:0.000000,0.026198,0.973802:-10.121484,-2.107237,0.000000	1/1:11:0,11:0.000000,0.001679,0.998321:-11.645394,-3.311372,0.000000	./.:5:0,5:0.000000,0.097157,0.902843:-8.590316,-1.505169,0.000000	./.:6:0,6:0.000000,0.051058,0.948942:-9.402512,-1.806203,0.000000	1/1:9:0,9:0.000000,0.006681,0.993319:-11.073869,-2.709304,0.000000	1/1:15:0,15:0.000000,0.000105,0.999895:-12.136443,-4.515507,0.000000	1/1:8:0,8:0.000000,0.013273,0.986727:-10.359418,-2.408271,0.000000	1/1:9:0,9:0.000000,0.006681,0.993319:-11.073869,-2.709304,0.000000	1/1:8:0,8:0.000000,0.013273,0.986727:-10.655859,-2.408271,0.000000	./.:0:0,0:0.400190,0.464831,0.134979:0.000000,0.000000,0.000000	./.:5:0,5:0.000000,0.097157,0.902843:-8.590316,-1.505169,0.000000	1/1:8:0,8:0.000000,0.013273,0.986727:-10.597008,-2.408271,0.000000
NC_035107.1	54221908	.	C	T	.	PASS	NS=34;DP=419;AF=0.241853	GT:DP:AD:GP:GL	0/1:14:5,9:0.000000,0.999999,0.000001:-8.687361,0.000000,-5.468337	./.:0:0,0:0.574787,0.366720,0.058493:0.000000,0.000000,0.000000	0/1:16:4,12:0.000000,0.999849,0.000151:-9.180919,0.000000,-3.023116	0/1:8:4,4:0.000004,0.999996,0.000000:-5.612182,0.000000,-5.612182	0/1:7:5,2:0.004262,0.995738,0.000000:-2.563712,0.000000,-6.949327	0/1:5:2,3:0.000021,0.999862,0.000117:-4.880085,0.000000,-3.134982	0/1:21:10,11:0.000000,1.000000,0.000000:-8.716733,0.000000,-8.265676	0/1:12:7,5:0.000002,0.999998,0.000000:-5.946911,0.000000,-7.839853	0/0:14:13,1:0.987588,0.012412,0.000000:0.000000,-1.705553,-10.282682	0/1:11:3,8:0.000000,0.999918,0.000082:-8.497297,0.000000,-3.289244	0/1:16:11,5:0.000017,0.999983,0.000000:-4.969254,0.000000,-9.115124	./.:0:0,0:0.574787,0.366720,0.058493:0.000000,0.000000,0.000000	0/1:18:12,6:0.000003,0.999997,0.000000:-5.682955,0.000000,-9.208106	0/1:8:2,6:0.000000,0.999153,0.000847:-7.640971,0.000000,-2.274596	0/1:21:16,5:0.000338,0.999662,0.000000:-3.665610,0.000000,-9.017816	./.:7:1,6:0.000000,0.939889,0.060111:-7.698574,0.000000,-0.396892	./.:0:0,0:0.574787,0.366720,0.058493:0.000000,0.000000,0.000000	./.:0:0,0:0.574787,0.366720,0.058493:0.000000,0.000000,0.000000	0/1:6:4,2:0.002205,0.997795,0.000000:-2.850809,0.000000,-6.042860	0/0:8:8,0:0.997514,0.002486,0.000000:0.000000,-2.408271,-10.655859	0/0:5:5,0:0.980453,0.019547,0.000000:0.000000,-1.505169,-8.590316	0/0:6:6,0:0.990130,0.009870,0.000000:0.000000,-1.806203,-9.443844	./.:0:0,0:0.574787,0.366720,0.058493:0.000000,0.000000,0.000000	0/0:9:9,0:0.998756,0.001244,0.000000:0.000000,-2.709304,-11.073869	0/1:16:11,5:0.000017,0.999983,0.000000:-4.969254,0.000000,-9.115124	./.:9:8,1:0.714773,0.285227,0.000000:0.000000,-0.203805,-8.664644	0/1:10:6,4:0.000012,0.999988,0.000000:-5.128513,0.000000,-7.377553	./.:0:0,0:0.574787,0.366720,0.058493:0.000000,0.000000,0.000000	0/0:8:8,0:0.997514,0.002486,0.000000:0.000000,-2.408271,-10.655859	0/0:8:8,0:0.997514,0.002486,0.000000:0.000000,-2.408271,-10.655859	0/0:8:8,0:0.997514,0.002486,0.000000:0.000000,-2.408271,-10.655859	0/0:15:15,0:0.999981,0.000019,0.000000:0.000000,-4.515507,-12.136443	0/0:18:18,0:0.999998,0.000002,0.000000:0.000000,-5.418609,-12.215952	0/0:9:9,0:0.998756,0.001244,0.000000:0.000000,-2.709304,-11.073869	0/0:21:21,0:1.000000,0.000000,0.000000:0.000000,-6.321710,-12.193515	0/0:12:12,0:0.999844,0.000156,0.000000:0.000000,-3.612406,-11.832009	./.:0:0,0:0.574787,0.366720,0.058493:0.000000,0.000000,0.000000	0/0:16:16,0:0.999990,0.000010,0.000000:0.000000,-4.816541,-12.180258	./.:0:0,0:0.574787,0.366720,0.058493:0.000000,0.000000,0.000000	0/0:11:11,0:0.999689,0.000311,0.000000:0.000000,-3.311372,-11.645394	./.:0:0,0:0.574787,0.366720,0.058493:0.000000,0.000000,0.000000	0/0:5:5,0:0.980453,0.019547,0.000000:0.000000,-1.505169,-8.590316	0/1:20:16,4:0.005556,0.994444,0.000000:-2.448012,0.000000,-8.949294	0/0:7:7,0:0.995041,0.004959,0.000000:0.000000,-2.107237,-10.121484	0/0:14:14,0:0.999961,0.000039,0.000000:0.000000,-4.214473,-11.962978
NC_035107.1	54537623	.	C	T	.	PASS	NS=37;DP=596;AF=0.259970	GT:DP:AD:GP:GL	0/0:13:13,0:0.999914,0.000086,0.000000:0.000000,-3.913440,-11.969707	0/0:18:18,0:0.999997,0.000003,0.000000:0.000000,-5.418609,-12.215952	0/0:6:6,0:0.989142,0.010858,0.000000:0.000000,-1.806203,-9.027449	0/1:8:2,6:0.000000,0.999067,0.000932:-7.640971,0.000000,-2.274596	./.:0:0,0:0.547644,0.384771,0.067584:0.000000,0.000000,0.000000	0/0:9:9,0:0.998630,0.001370,0.000000:0.000000,-2.709304,-11.073869	./.:8:7,1:0.532623,0.467377,0.000000:-0.096544,0.000000,-8.153189	0/0:10:10,0:0.999314,0.000686,0.000000:0.000000,-3.010338,-10.932723	0/1:16:5,11:0.000000,0.999998,0.000002:-9.115124,0.000000,-4.969254	0/0:10:10,0:0.999314,0.000686,0.000000:0.000000,-3.010338,-11.183932	0/1:15:9,6:0.000001,0.999999,0.000000:-6.381212,0.000000,-8.591569	0/1:8:3,5:0.000000,0.999986,0.000014:-6.788182,0.000000,-4.110785	0/1:10:6,4:0.000011,0.999989,0.000000:-5.128513,0.000000,-7.377553	0/0:8:8,0:0.997263,0.002737,0.000000:0.000000,-2.408271,-10.655859	./.:0:0,0:0.547644,0.384771,0.067584:0.000000,0.000000,0.000000	0/0:12:12,0:0.999829,0.000171,0.000000:0.000000,-3.612406,-11.832009	0/0:17:17,0:0.999995,0.000005,0.000000:0.000000,-5.117575,-12.205305	0/1:8:6,2:0.007506,0.992494,0.000000:-2.274596,0.000000,-7.558293	0/1:19:15,4:0.002669,0.997331,0.000000:-2.725749,0.000000,-9.064099	0/0:23:23,0:1.000000,0.000000,0.000000:0.000000,-6.923778,-12.108658	0/1:17:14,3:0.035341,0.964659,0.000000:-1.589394,0.000000,-8.996838	./.:25:22,3:0.883403,0.116597,0.000000:0.000000,-0.726174,-8.026311	0/0:24:24,0:1.000000,0.000000,0.000000:0.000000,-7.224812,-12.133663	0/0:14:14,0:0.999957,0.000043,0.000000:0.000000,-4.214473,-11.951060	0/0:10:10,0:0.999314,0.000686,0.000000:0.000000,-3.010338,-11.397652	0/0:11:11,0:0.999657,0.000343,0.000000:0.000000,-3.311372,-11.462828	0/1:13:10,3:0.002653,0.997347,0.000000:-2.728449,0.000000,-8.969158	0/0:9:9,0:0.998630,0.001370,0.000000:0.000000,-2.709304,-11.073869	0/0:7:7,0:0.994541,0.005459,0.000000:0.000000,-2.107237,-10.121484	0/0:23:23,0:1.000000,0.000000,0.000000:0.000000,-6.923778,-12.108658	0/1:9:3,6:0.000000,0.999975,0.000025:-7.526475,0.000000,-3.840476	0/1:17:10,7:0.000000,1.000000,0.000000:-6.916532,0.000000,-8.790337	0/1:11:7,4:0.000073,0.999927,0.000000:-4.288153,0.000000,-7.977350	0/1:25:15,10:0.000000,1.000000,0.000000:-7.481831,0.000000,-9.276494	0/1:18:14,4:0.005412,0.994588,0.000000:-2.417584,0.000000,-9.028590	0/1:18:10,8:0.000000,1.000000,0.000000:-7.533803,0.000000,-8.681104	./.:0:0,0:0.547644,0.384771,0.067584:0.000000,0.000000,0.000000	0/1:23:10,13:0.000000,1.000000,0.000000:-9.104173,0.000000,-7.935341	0/1:20:16,4:0.005048,0.994952,0.000000:-2.448012,0.000000,-8.858975	0/1:26:18,8:0.000002,0.999998,0.000000:-5.826879,0.000000,-9.185137	0/1:23:17,6:0.000052,0.999948,0.000000:-4.439637,0.000000,-9.030999	./.:0:0,0:0.547644,0.384771,0.067584:0.000000,0.000000,0.000000	./.:13:11,2:0.179804,0.820196,0.000000:-0.812416,0.000000,-8.957776	0/0:11:11,0:0.999657,0.000343,0.000000:0.000000,-3.311372,-11.462828	./.:11:9,2:0.053662,0.946338,0.000000:-1.399672,0.000000,-8.759606
[truncated: 11,302,037 more chars]
